# Supplementary material for: (E)-3-(4-Meth­oxy­phen­yl)-3-[3-(4-meth­oxy­phen­yl)-1H-pyrazol-1-yl]prop-2-enal
Source: Acta Crystallogr Sect E Struct Rep Online. 2013 Mar 28;69(Pt 4):o594–5. doi: 10.1107/S1600536813007678 (PMC3629636; doi:10.1107/S1600536813007678)
Supplement: Supplementary file 1 [file e-69-0o594-sup1.cif]

##############################################################################
#                                                                            #
# This CIF contains the data in a paper accepted for publication in          #
# Acta Crystallographica Section E. It conforms to the requirements of       #
# Notes for Authors for Acta Crystallographica Section E, and has been       #
# peer reviewed under the auspices of the IUCr Commission on Journals.       #
#                                                                            #
# Full details of the Crystallographic Information File format               #
# are given in the paper "The Crystallographic Information File (CIF):       #
# a New Standard Archive File for Crystallography" by S. R. Hall, F. H.      #
# Allen and I. D. Brown [Acta Cryst. (1991), A47, 655-685].                  #
#                                                                            #
# The current version of the core CIF dictionary is obtainable from          #
# ftp://ftp.iucr.org/pub/cif_core.dic.                                       #
#                                                                            #
# Software is freely available for graphical display of the structure(s)     #
# in this CIF. For information consult the CIF software page                 #
# http://www.iucr.org/resources/cif/software.                                #
#                                                                            #
# This file may be used for bona fide research purposes within the           #
# scientific community so long as proper attribution is given to the journal # 
# article from which it was obtained.                                        #
#                                                                            #
##############################################################################
data_global
_audit_creation_method     'SHELXTL/PC'
_journal_data_validation_number     ?
_journal_date_recd_electronic     2013-03-15
_journal_date_accepted     2013-03-20
_journal_name_full     'Acta Crystallographica, Section E'
_journal_year     2013
_journal_volume     69
_journal_issue      4
_journal_page_first     o594
_journal_page_last     o595
_journal_paper_category     QO
_journal_paper_doi     10.1107/S1600536813007678
_journal_coeditor_code     SJ5307
_publ_contact_author_name     'Dr S. Athimoolam'
_publ_contact_author_address
;
Department of Physics
University College of Engineering, Nagercoil
Anna University, Tirunelveli Region
Nagercoil - 629 004
India.
;
_publ_contact_author_email     athi81s@yahoo.co.in
_publ_contact_author_fax     '+91 4652 260511'
_publ_contact_author_phone     '+91 9787100212'
_publ_section_title
;\
(<i>E</i>)-3-(4-Methoxyphenyl)-3-[3-(4-methoxyphenyl)-1<i>H</i>-\
pyrazol-1-yl]prop-2-enal
;
loop_
    _publ_author_name
    _publ_author_address
    'V. Susindran'
;
Department of Lighthouses & Lightships
Ministry of Shipping
Nagapattinam Lighthouse & DGPS Station
Nagapattinam 611 001
India
;
    'S. Athimoolam'
;
Department of Physics
University College of Engineering, Nagercoil
Anna University, Tirunelveli Region
Nagercoil 629 004
India
;
    'S. Asath Bahadur'
;
Department of Physics
Kalasalingam University
Anand Nagar
Krishnan Koil 626 190
India
;
    'R. Manikannan'
;
Institute of Organic Chemistry and Technology
Faculty of Chemical Technology
University of Pardubice
Pardubice 53210
Czech Republic
;
    'S. Muthusubramanian'
;
Department of Organic Chemistry
Madurai Kamaraj University
Madurai 625 021
India
;
data_I
_chemical_name_systematic
;\
(<i>E</i>)-3-(4-Methoxyphenyl)-3-[3-(4-methoxyphenyl)-1<i>H</i>-\
pyrazol-1-yl]prop-2-enal
;
_chemical_name_common     ?
_chemical_formula_moiety     'C20 H18 N2 O3'
_chemical_formula_sum     'C20 H18 N2 O3'
_chemical_formula_iupac     'C20 H18 N2 O3'
_chemical_formula_weight     334.36
_chemical_melting_point     ?
_symmetry_cell_setting     triclinic
_symmetry_space_group_name_H-M     'P -1'
_symmetry_space_group_name_hall     '-P 1'
loop_
    _symmetry_equiv_pos_as_xyz
    'x, y, z'
    '-x, -y, -z'
_cell_length_a     8.8081(6)
_cell_length_b     9.8474(5)
_cell_length_c     10.3292(8)
_cell_angle_alpha     94.997(12)
_cell_angle_beta     93.811(14)
_cell_angle_gamma     106.719(13)
_cell_volume     850.85(10)
_cell_formula_units_Z     2
_cell_measurement_reflns_used     3011
_cell_measurement_theta_min     2.21
_cell_measurement_theta_max     24.28
_cell_measurement_temperature     293(2)
_exptl_crystal_description     block
_exptl_crystal_colour     colourless
_exptl_crystal_size_max     0.22
_exptl_crystal_size_mid     0.19
_exptl_crystal_size_min     0.15
_exptl_crystal_density_diffrn     1.305
_exptl_crystal_density_meas     ?
_exptl_crystal_density_method     'not measured'
_exptl_crystal_F_000     352
_exptl_absorpt_coefficient_mu     0.089
_exptl_absorpt_correction_type     none
_exptl_absorpt_process_details     ?
_exptl_absorpt_correction_T_min     ?
_exptl_absorpt_correction_T_max     ?
_exptl_special_details     ?
_diffrn_ambient_temperature     293(2)
_diffrn_radiation_type     MoK\a
_diffrn_radiation_wavelength     0.71073
_diffrn_radiation_source     'fine-focus sealed tube'
_diffrn_radiation_monochromator     graphite
_diffrn_measurement_device_type     'Bruker SMART APEX CCD'
_diffrn_measurement_method     \w
_diffrn_detector_area_resol_mean     ?
_diffrn_reflns_number     8253
_diffrn_reflns_av_R_equivalents     0.0197
_diffrn_reflns_av_sigmaI/netI     0.0220
_diffrn_reflns_theta_min     1.99
_diffrn_reflns_theta_max     25.00
_diffrn_reflns_theta_full     25.00
_diffrn_measured_fraction_theta_max     0.997
_diffrn_measured_fraction_theta_full     0.997
_diffrn_reflns_limit_h_min     -10
_diffrn_reflns_limit_h_max     10
_diffrn_reflns_limit_k_min     -11
_diffrn_reflns_limit_k_max     11
_diffrn_reflns_limit_l_min     -12
_diffrn_reflns_limit_l_max     12
_diffrn_standards_number     0
_diffrn_standards_interval_count     ?
_diffrn_standards_interval_time     ?
_diffrn_standards_decay_%     ?
_refine_special_details
;
Refinement of <i>F</i>^2^ against ALL reflections. The weighted <i>R</i>-factor
<i>wR</i> and goodness of fit <i>S</i> are based on <i>F</i>^2^, conventional
<i>R</i>-factors <i>R</i> are based on <i>F</i>, with <i>F</i> set to zero for
negative <i>F</i>^2^. The threshold expression of <i>F</i>^2^ >
\s(<i>F</i>^2^) is used only for calculating <i>R</i>-factors(gt) <i>etc</i>.
and is not relevant to the choice of reflections for refinement.
<i>R</i>-factors based on <i>F</i>^2^ are statistically about twice as large
as those based on <i>F</i>, and <i>R</i>- factors based on ALL data will be
even larger.
;
_reflns_number_total     2993
_reflns_number_gt     2677
_reflns_threshold_expression     I>2\s(I)
_refine_ls_structure_factor_coef     Fsqd
_refine_ls_matrix_type     full
_refine_ls_R_factor_all     0.0443
_refine_ls_R_factor_gt     0.0401
_refine_ls_wR_factor_gt     0.1038
_refine_ls_wR_factor_ref     0.1074
_refine_ls_goodness_of_fit_ref     1.041
_refine_ls_restrained_S_all     1.041
_refine_ls_number_reflns     2993
_refine_ls_number_parameters     228
_refine_ls_number_restraints     0
_refine_ls_hydrogen_treatment     constr
_refine_ls_weighting_scheme     calc
_refine_ls_weighting_details
         'calc w=1/[\s^2^(Fo^2^)+(0.0570P)^2^+0.1393P] where P=(Fo^2^+2Fc^2^)/3'
_atom_sites_solution_hydrogens     geom
_atom_sites_solution_primary     direct
_atom_sites_solution_secondary     difmap
_refine_ls_shift/su_max     0.000
_refine_ls_shift/su_mean     0.000
_refine_diff_density_max     0.139
_refine_diff_density_min     -0.247
_refine_ls_extinction_method     none
_refine_ls_extinction_coef     ?
loop_
    _atom_type_symbol
    _atom_type_description
    _atom_type_scat_dispersion_real
    _atom_type_scat_dispersion_imag
    _atom_type_scat_source
    'C' 'C' 0.0033 0.0016
                         'International Tables Vol C Tables 4.2.6.8 and 6.1.1.4'
    'H' 'H' 0.0000 0.0000
                         'International Tables Vol C Tables 4.2.6.8 and 6.1.1.4'
    'N' 'N' 0.0061 0.0033
                         'International Tables Vol C Tables 4.2.6.8 and 6.1.1.4'
    'O' 'O' 0.0106 0.0060
                         'International Tables Vol C Tables 4.2.6.8 and 6.1.1.4'
_computing_data_collection     'SMART (Bruker, 2001)'
_computing_cell_refinement     'SAINT (Bruker, 2001)'
_computing_data_reduction     'SAINT (Bruker, 2001)'
_computing_structure_solution     'SHELXTL (Sheldrick, 2008)'
_computing_structure_refinement     'SHELXTL (Sheldrick, 2008)'
_computing_molecular_graphics     'PLATON (Spek, 2009)'
_computing_publication_material     'SHELXTL (Sheldrick, 2008)'
loop_
    _atom_site_type_symbol
    _atom_site_label
    _atom_site_fract_x
    _atom_site_fract_y
    _atom_site_fract_z
    _atom_site_U_iso_or_equiv
    _atom_site_adp_type
    _atom_site_calc_flag
    _atom_site_refinement_flags
    _atom_site_occupancy
    _atom_site_symmetry_multiplicity
    _atom_site_disorder_assembly
    _atom_site_disorder_group
    N N1 0.69002(13) 0.52763(11) 0.64078(11) 0.0457(3) Uani d . 1 1 . .
    N N2 0.67831(13) 0.65931(12) 0.61936(11) 0.0462(3) Uani d . 1 1 . .
    C C3 0.76448(15) 0.69626(14) 0.52034(12) 0.0422(3) Uani d . 1 1 . .
    C C4 0.83041(17) 0.58717(15) 0.47685(14) 0.0509(3) Uani d . 1 1 . .
    H H4 0.8947 0.5874 0.4089 0.061 Uiso calc R 1 1 . .
    C C5 0.78079(17) 0.48282(15) 0.55426(14) 0.0505(3) Uani d . 1 1 . .
    H H5 0.8041 0.3963 0.5496 0.061 Uiso calc R 1 1 . .
    C C11 0.60073(15) 0.45024(14) 0.73278(13) 0.0444(3) Uani d . 1 1 . .
    C C12 0.66018(15) 0.33536(14) 0.77906(12) 0.0436(3) Uani d . 1 1 . .
    C C13 0.81934(16) 0.36217(15) 0.82620(14) 0.0508(3) Uani d . 1 1 . .
    H H13 0.8894 0.4532 0.8269 0.061 Uiso calc R 1 1 . .
    C C14 0.87420(17) 0.25667(16) 0.87148(14) 0.0527(4) Uani d . 1 1 . .
    H H14 0.9807 0.2768 0.9028 0.063 Uiso calc R 1 1 . .
    C C15 0.77221(17) 0.12014(15) 0.87087(13) 0.0473(3) Uani d . 1 1 . .
    C C16 0.61388(17) 0.09080(14) 0.82448(13) 0.0478(3) Uani d . 1 1 . .
    H H16 0.5444 -0.0005 0.8239 0.057 Uiso calc R 1 1 . .
    C C17 0.55946(16) 0.19790(14) 0.77898(13) 0.0454(3) Uani d . 1 1 . .
    H H17 0.4530 0.1774 0.7476 0.055 Uiso calc R 1 1 . .
    O O1 0.84005(13) 0.02394(12) 0.91793(11) 0.0643(3) Uani d . 1 1 . .
    C C18 0.7407(2) -0.11630(18) 0.92744(19) 0.0734(5) Uani d . 1 1 . .
    H H18A 0.6562 -0.1113 0.9801 0.110 Uiso calc R 1 1 . .
    H H18B 0.8025 -0.1704 0.9669 0.110 Uiso calc R 1 1 . .
    H H18C 0.6963 -0.1619 0.8417 0.110 Uiso calc R 1 1 . .
    C C31 0.77884(15) 0.83377(14) 0.47012(12) 0.0413(3) Uani d . 1 1 . .
    C C32 0.86613(15) 0.87520(15) 0.36586(13) 0.0460(3) Uani d . 1 1 . .
    H H32 0.9203 0.8156 0.3287 0.055 Uiso calc R 1 1 . .
    C C33 0.87491(16) 1.00260(15) 0.31559(13) 0.0483(3) Uani d . 1 1 . .
    H H33 0.9338 1.0277 0.2453 0.058 Uiso calc R 1 1 . .
    C C34 0.79545(16) 1.09256(14) 0.37054(13) 0.0459(3) Uani d . 1 1 . .
    C C35 0.71081(17) 1.05416(15) 0.47681(14) 0.0507(3) Uani d . 1 1 . .
    H H35 0.6596 1.1153 0.5157 0.061 Uiso calc R 1 1 . .
    C C36 0.70186(17) 0.92713(15) 0.52510(13) 0.0481(3) Uani d . 1 1 . .
    H H36 0.6434 0.9027 0.5958 0.058 Uiso calc R 1 1 . .
    O O3 0.79160(14) 1.21895(11) 0.32819(11) 0.0639(3) Uani d . 1 1 . .
    C C37 0.8698(3) 1.26075(19) 0.21679(18) 0.0768(5) Uani d . 1 1 . .
    H H37A 0.9816 1.2730 0.2343 0.115 Uiso calc R 1 1 . .
    H H37B 0.8542 1.3492 0.1958 0.115 Uiso calc R 1 1 . .
    H H37C 0.8267 1.1885 0.1445 0.115 Uiso calc R 1 1 . .
    C C1A 0.47167(16) 0.48460(15) 0.77072(14) 0.0496(3) Uani d . 1 1 . .
    H H1A 0.4399 0.5534 0.7292 0.059 Uiso calc R 1 1 . .
    C C2A 0.38042(18) 0.42069(15) 0.87178(15) 0.0547(4) Uani d . 1 1 . .
    H H2A 0.4199 0.3611 0.9206 0.066 Uiso calc R 1 1 . .
    O O2 0.25512(13) 0.43970(13) 0.89739(13) 0.0758(4) Uani d . 1 1 . .
loop_
    _atom_site_aniso_label
    _atom_site_aniso_U_11
    _atom_site_aniso_U_22
    _atom_site_aniso_U_33
    _atom_site_aniso_U_12
    _atom_site_aniso_U_13
    _atom_site_aniso_U_23
    N1 0.0500(6) 0.0417(6) 0.0481(6) 0.0163(5) 0.0060(5) 0.0086(5)
    N2 0.0514(7) 0.0421(6) 0.0482(6) 0.0168(5) 0.0077(5) 0.0083(5)
    C3 0.0397(7) 0.0464(7) 0.0407(7) 0.0139(6) 0.0013(5) 0.0043(5)
    C4 0.0551(8) 0.0560(8) 0.0481(8) 0.0247(7) 0.0105(6) 0.0081(6)
    C5 0.0555(8) 0.0478(8) 0.0539(8) 0.0242(7) 0.0057(6) 0.0050(6)
    C11 0.0437(7) 0.0409(7) 0.0446(7) 0.0078(6) -0.0012(6) 0.0040(5)
    C12 0.0432(7) 0.0429(7) 0.0438(7) 0.0113(6) 0.0027(5) 0.0063(5)
    C13 0.0435(7) 0.0482(8) 0.0562(8) 0.0048(6) 0.0026(6) 0.0134(6)
    C14 0.0402(7) 0.0648(9) 0.0546(8) 0.0156(7) 0.0035(6) 0.0161(7)
    C15 0.0532(8) 0.0531(8) 0.0421(7) 0.0227(7) 0.0104(6) 0.0121(6)
    C16 0.0518(8) 0.0414(7) 0.0487(8) 0.0102(6) 0.0072(6) 0.0073(6)
    C17 0.0405(7) 0.0446(7) 0.0486(7) 0.0097(6) 0.0006(6) 0.0044(6)
    O1 0.0669(7) 0.0648(7) 0.0729(7) 0.0323(6) 0.0096(5) 0.0252(5)
    C18 0.0972(13) 0.0589(10) 0.0768(12) 0.0368(9) 0.0141(10) 0.0253(8)
    C31 0.0380(7) 0.0453(7) 0.0402(7) 0.0125(6) 0.0012(5) 0.0039(5)
    C32 0.0419(7) 0.0494(8) 0.0482(7) 0.0156(6) 0.0083(6) 0.0026(6)
    C33 0.0455(7) 0.0510(8) 0.0455(7) 0.0075(6) 0.0116(6) 0.0073(6)
    C34 0.0462(7) 0.0405(7) 0.0473(7) 0.0071(6) 0.0030(6) 0.0053(6)
    C35 0.0560(8) 0.0470(8) 0.0531(8) 0.0196(6) 0.0136(6) 0.0055(6)
    C36 0.0525(8) 0.0518(8) 0.0437(7) 0.0176(6) 0.0144(6) 0.0106(6)
    O3 0.0835(8) 0.0468(6) 0.0661(7) 0.0200(5) 0.0224(6) 0.0182(5)
    C37 0.1060(14) 0.0580(10) 0.0669(11) 0.0169(9) 0.0234(10) 0.0238(8)
    C1A 0.0458(8) 0.0456(8) 0.0565(8) 0.0119(6) 0.0019(6) 0.0090(6)
    C2A 0.0505(8) 0.0477(8) 0.0621(9) 0.0086(6) 0.0062(7) 0.0046(7)
    O2 0.0561(7) 0.0799(8) 0.0946(9) 0.0200(6) 0.0264(6) 0.0125(7)
_geom_special_details
;
All e.s.d.'s (except the e.s.d. in the dihedral angle between two l.s. planes)
are estimated using the full covariance matrix. The cell e.s.d.'s are taken
into account individually in the estimation of e.s.d.'s in distances, angles
and torsion angles; correlations between e.s.d.'s in cell parameters are only
used when they are defined by crystal symmetry. An approximate (isotropic)
treatment of cell e.s.d.'s is used for estimating e.s.d.'s involving l.s.
planes.
;
loop_
    _geom_bond_atom_site_label_1
    _geom_bond_atom_site_label_2
    _geom_bond_site_symmetry_2
    _geom_bond_distance
    _geom_bond_publ_flag
    N1 C5 . 1.3646(18) ?
    N1 N2 . 1.3656(15) ?
    N1 C11 . 1.4082(17) ?
    N2 C3 . 1.3281(17) ?
    C3 C4 . 1.4151(19) ?
    C3 C31 . 1.4668(18) ?
    C4 C5 . 1.348(2) ?
    C4 H4 . 0.9300 ?
    C5 H5 . 0.9300 ?
    C11 C1A . 1.3482(19) ?
    C11 C12 . 1.4779(18) ?
    C12 C17 . 1.3885(18) ?
    C12 C13 . 1.3950(19) ?
    C13 C14 . 1.3693(19) ?
    C13 H13 . 0.9300 ?
    C14 C15 . 1.385(2) ?
    C14 H14 . 0.9300 ?
    C15 O1 . 1.3631(16) ?
    C15 C16 . 1.383(2) ?
    C16 C17 . 1.3821(18) ?
    C16 H16 . 0.9300 ?
    C17 H17 . 0.9300 ?
    O1 C18 . 1.422(2) ?
    C18 H18A . 0.9600 ?
    C18 H18B . 0.9600 ?
    C18 H18C . 0.9600 ?
    C31 C32 . 1.3869(18) ?
    C31 C36 . 1.3951(19) ?
    C32 C33 . 1.3830(19) ?
    C32 H32 . 0.9300 ?
    C33 C34 . 1.3852(19) ?
    C33 H33 . 0.9300 ?
    C34 O3 . 1.3633(16) ?
    C34 C35 . 1.3865(19) ?
    C35 C36 . 1.3701(19) ?
    C35 H35 . 0.9300 ?
    C36 H36 . 0.9300 ?
    O3 C37 . 1.4116(19) ?
    C37 H37A . 0.9600 ?
    C37 H37B . 0.9600 ?
    C37 H37C . 0.9600 ?
    C1A C2A . 1.438(2) ?
    C1A H1A . 0.9300 ?
    C2A O2 . 1.2133(18) ?
    C2A H2A . 0.9300 ?
loop_
    _geom_angle_atom_site_label_1
    _geom_angle_atom_site_label_2
    _geom_angle_atom_site_label_3
    _geom_angle_site_symmetry_1
    _geom_angle_site_symmetry_3
    _geom_angle
    _geom_angle_publ_flag
    C5 N1 N2 . . 111.08(11) ?
    C5 N1 C11 . . 128.12(11) ?
    N2 N1 C11 . . 120.42(11) ?
    C3 N2 N1 . . 105.15(10) ?
    N2 C3 C4 . . 110.69(12) ?
    N2 C3 C31 . . 120.28(12) ?
    C4 C3 C31 . . 129.03(12) ?
    C5 C4 C3 . . 105.76(12) ?
    C5 C4 H4 . . 127.1 ?
    C3 C4 H4 . . 127.1 ?
    C4 C5 N1 . . 107.31(12) ?
    C4 C5 H5 . . 126.3 ?
    N1 C5 H5 . . 126.3 ?
    C1A C11 N1 . . 119.20(12) ?
    C1A C11 C12 . . 125.76(12) ?
    N1 C11 C12 . . 115.04(11) ?
    C17 C12 C13 . . 117.75(12) ?
    C17 C12 C11 . . 121.30(12) ?
    C13 C12 C11 . . 120.94(12) ?
    C14 C13 C12 . . 121.12(13) ?
    C14 C13 H13 . . 119.4 ?
    C12 C13 H13 . . 119.4 ?
    C13 C14 C15 . . 120.43(13) ?
    C13 C14 H14 . . 119.8 ?
    C15 C14 H14 . . 119.8 ?
    O1 C15 C16 . . 125.18(13) ?
    O1 C15 C14 . . 115.27(13) ?
    C16 C15 C14 . . 119.55(13) ?
    C17 C16 C15 . . 119.65(13) ?
    C17 C16 H16 . . 120.2 ?
    C15 C16 H16 . . 120.2 ?
    C16 C17 C12 . . 121.50(12) ?
    C16 C17 H17 . . 119.3 ?
    C12 C17 H17 . . 119.3 ?
    C15 O1 C18 . . 118.42(13) ?
    O1 C18 H18A . . 109.5 ?
    O1 C18 H18B . . 109.5 ?
    H18A C18 H18B . . 109.5 ?
    O1 C18 H18C . . 109.5 ?
    H18A C18 H18C . . 109.5 ?
    H18B C18 H18C . . 109.5 ?
    C32 C31 C36 . . 117.49(12) ?
    C32 C31 C3 . . 121.90(12) ?
    C36 C31 C3 . . 120.60(12) ?
    C33 C32 C31 . . 121.85(13) ?
    C33 C32 H32 . . 119.1 ?
    C31 C32 H32 . . 119.1 ?
    C32 C33 C34 . . 119.60(12) ?
    C32 C33 H33 . . 120.2 ?
    C34 C33 H33 . . 120.2 ?
    O3 C34 C33 . . 125.26(12) ?
    O3 C34 C35 . . 115.54(12) ?
    C33 C34 C35 . . 119.20(13) ?
    C36 C35 C34 . . 120.67(13) ?
    C36 C35 H35 . . 119.7 ?
    C34 C35 H35 . . 119.7 ?
    C35 C36 C31 . . 121.16(13) ?
    C35 C36 H36 . . 119.4 ?
    C31 C36 H36 . . 119.4 ?
    C34 O3 C37 . . 118.14(12) ?
    O3 C37 H37A . . 109.5 ?
    O3 C37 H37B . . 109.5 ?
    H37A C37 H37B . . 109.5 ?
    O3 C37 H37C . . 109.5 ?
    H37A C37 H37C . . 109.5 ?
    H37B C37 H37C . . 109.5 ?
    C11 C1A C2A . . 123.61(13) ?
    C11 C1A H1A . . 118.2 ?
    C2A C1A H1A . . 118.2 ?
    O2 C2A C1A . . 124.07(15) ?
    O2 C2A H2A . . 118.0 ?
    C1A C2A H2A . . 118.0 ?
loop_
    _geom_torsion_atom_site_label_1
    _geom_torsion_atom_site_label_2
    _geom_torsion_atom_site_label_3
    _geom_torsion_atom_site_label_4
    _geom_torsion_site_symmetry_1
    _geom_torsion_site_symmetry_2
    _geom_torsion_site_symmetry_3
    _geom_torsion_site_symmetry_4
    _geom_torsion
    _geom_torsion_publ_flag
    C5 N1 N2 C3 . . . . -0.92(14) ?
    C11 N1 N2 C3 . . . . -174.43(11) ?
    N1 N2 C3 C4 . . . . 0.69(15) ?
    N1 N2 C3 C31 . . . . 179.94(11) ?
    N2 C3 C4 C5 . . . . -0.22(16) ?
    C31 C3 C4 C5 . . . . -179.40(13) ?
    C3 C4 C5 N1 . . . . -0.35(16) ?
    N2 N1 C5 C4 . . . . 0.80(16) ?
    C11 N1 C5 C4 . . . . 173.69(12) ?
    C5 N1 C11 C1A . . . . -152.78(14) ?
    N2 N1 C11 C1A . . . . 19.52(18) ?
    C5 N1 C11 C12 . . . . 27.04(19) ?
    N2 N1 C11 C12 . . . . -160.66(11) ?
    C1A C11 C12 C17 . . . . 50.16(19) ?
    N1 C11 C12 C17 . . . . -129.64(13) ?
    C1A C11 C12 C13 . . . . -128.87(16) ?
    N1 C11 C12 C13 . . . . 51.32(17) ?
    C17 C12 C13 C14 . . . . -0.3(2) ?
    C11 C12 C13 C14 . . . . 178.74(13) ?
    C12 C13 C14 C15 . . . . 0.3(2) ?
    C13 C14 C15 O1 . . . . 179.86(13) ?
    C13 C14 C15 C16 . . . . -0.2(2) ?
    O1 C15 C16 C17 . . . . -179.88(12) ?
    C14 C15 C16 C17 . . . . 0.2(2) ?
    C15 C16 C17 C12 . . . . -0.2(2) ?
    C13 C12 C17 C16 . . . . 0.3(2) ?
    C11 C12 C17 C16 . . . . -178.75(12) ?
    C16 C15 O1 C18 . . . . -3.6(2) ?
    C14 C15 O1 C18 . . . . 176.38(14) ?
    N2 C3 C31 C32 . . . . -179.19(12) ?
    C4 C3 C31 C32 . . . . -0.1(2) ?
    N2 C3 C31 C36 . . . . -0.28(19) ?
    C4 C3 C31 C36 . . . . 178.82(13) ?
    C36 C31 C32 C33 . . . . -1.3(2) ?
    C3 C31 C32 C33 . . . . 177.64(12) ?
    C31 C32 C33 C34 . . . . 0.3(2) ?
    C32 C33 C34 O3 . . . . -178.35(12) ?
    C32 C33 C34 C35 . . . . 1.2(2) ?
    O3 C34 C35 C36 . . . . 177.84(13) ?
    C33 C34 C35 C36 . . . . -1.8(2) ?
    C34 C35 C36 C31 . . . . 0.8(2) ?
    C32 C31 C36 C35 . . . . 0.7(2) ?
    C3 C31 C36 C35 . . . . -178.22(12) ?
    C33 C34 O3 C37 . . . . 2.3(2) ?
    C35 C34 O3 C37 . . . . -177.29(14) ?
    N1 C11 C1A C2A . . . . -174.57(12) ?
    C12 C11 C1A C2A . . . . 5.6(2) ?
    C11 C1A C2A O2 . . . . -172.01(15) ?
loop_
    _geom_hbond_atom_site_label_D
    _geom_hbond_atom_site_label_H
    _geom_hbond_atom_site_label_A
    _geom_hbond_site_symmetry_A
    _geom_hbond_distance_DH
    _geom_hbond_distance_HA
    _geom_hbond_distance_DA
    _geom_hbond_angle_DHA
    C5 H5 O3 1_545 0.93 2.73 3.366(2) 126
    C18 H18C N2 1_545 0.96 2.74 3.627(2) 155
    C14 H14 O2 1_655 0.93 2.49 3.301(2) 145
    C33 H33 O1 2_766 0.93 2.82 3.642(2) 148
    C37 H37B O2 2_676 0.96 2.75 3.688(2) 166
    C37 H37C O1 1_564 0.96 2.76 3.650(2) 155
_iucr_refine_instructions_details
;
TITL Compound I in P-1
CELL  0.71073   8.8081   9.8474  10.3292   94.997   93.811  106.719
ZERR     2.00   0.0006   0.0005   0.0008    0.012    0.014    0.013
LATT   1
SFAC  C    H    N    O
UNIT  40   36   4    6
MERG   2
OMIT    -3.00  50.00
MPLA N1 N2 C3 C4 C5
MPLA C31 C32 C33 C34 C35 C36
MPLA N1 N2 C3 C4 C5
MPLA C12 C13 C14 C15 C16 C17
MPLA C31 C32 C33 C34 C35 C36
EQIV $1 X,-1+Y, Z
EQIV $2 1+X, Y, Z
EQIV $3 2-X, 1-Y, 1-Z
EQIV $4 1-X, 2-Y, 1-Z
EQIV $5 X, 1+Y, -1+Z
HTAB C5 O3_$1
HTAB C18 N2_$1
HTAB C14 O2_$2
HTAB C33 O1_$3
HTAB C37 O2_$4
HTAB C37 O1_$5
FMAP   2
PLAN    5
ACTA
BOND   $H
CONF
WGHT     0.05690     0.13950
L.S.  14
FVAR     0.25471
N1    3    0.690015    0.527634    0.640779    11.00000    0.05003    0.04173 =
        0.04806    0.00861    0.00595    0.01633
N2    3    0.678310    0.659311    0.619364    11.00000    0.05140    0.04207 =
        0.04818    0.00828    0.00770    0.01681
C3    1    0.764483    0.696257    0.520339    11.00000    0.03969    0.04638 =
        0.04073    0.00428    0.00126    0.01386
C4    1    0.830408    0.587167    0.476847    11.00000    0.05509    0.05600 =
        0.04809    0.00808    0.01051    0.02471
AFIX   43
H4    2    0.894663    0.587409    0.408920    11.00000   -1.20000
AFIX    0
C5    1    0.780792    0.482818    0.554259    11.00000    0.05549    0.04781 =
        0.05392    0.00497    0.00571    0.02421
AFIX   43
H5    2    0.804111    0.396317    0.549564    11.00000   -1.20000
AFIX    0
C11   1    0.600732    0.450242    0.732777    11.00000    0.04365    0.04093 =
        0.04463    0.00402   -0.00117    0.00784
C12   1    0.660177    0.335356    0.779057    11.00000    0.04321    0.04285 =
        0.04377    0.00627    0.00274    0.01125
C13   1    0.819339    0.362169    0.826196    11.00000    0.04347    0.04822 =
        0.05617    0.01341    0.00259    0.00476
AFIX   43
H13   2    0.889373    0.453242    0.826879    11.00000   -1.20000
AFIX    0
C14   1    0.874203    0.256673    0.871478    11.00000    0.04018    0.06483 =
        0.05460    0.01606    0.00350    0.01560
AFIX   43
H14   2    0.980658    0.276848    0.902847    11.00000   -1.20000
AFIX    0
C15   1    0.772205    0.120135    0.870868    11.00000    0.05324    0.05305 =
        0.04215    0.01213    0.01043    0.02265
C16   1    0.613880    0.090798    0.824483    11.00000    0.05175    0.04143 =
        0.04865    0.00726    0.00719    0.01015
AFIX   43
H16   2    0.544411   -0.000505    0.823916    11.00000   -1.20000
AFIX    0
C17   1    0.559464    0.197902    0.778977    11.00000    0.04050    0.04464 =
        0.04865    0.00439    0.00057    0.00970
AFIX   43
H17   2    0.452977    0.177439    0.747593    11.00000   -1.20000
AFIX    0
O1    4    0.840052    0.023944    0.917931    11.00000    0.06688    0.06477 =
        0.07290    0.02524    0.00961    0.03227
C18   1    0.740676   -0.116301    0.927441    11.00000    0.09723    0.05886 =
        0.07677    0.02530    0.01414    0.03676
AFIX  137
H18A  2    0.656206   -0.111319    0.980069    11.00000   -1.50000
H18B  2    0.802484   -0.170392    0.966924    11.00000   -1.50000
H18C  2    0.696259   -0.161859    0.841748    11.00000   -1.50000
AFIX    0
C31   1    0.778839    0.833773    0.470123    11.00000    0.03802    0.04534 =
        0.04024    0.00386    0.00115    0.01249
C32   1    0.866133    0.875197    0.365861    11.00000    0.04191    0.04944 =
        0.04817    0.00258    0.00829    0.01563
AFIX   43
H32   2    0.920283    0.815630    0.328712    11.00000   -1.20000
AFIX    0
C33   1    0.874913    1.002605    0.315587    11.00000    0.04552    0.05100 =
        0.04548    0.00727    0.01157    0.00752
AFIX   43
H33   2    0.933814    1.027732    0.245305    11.00000   -1.20000
AFIX    0
C34   1    0.795448    1.092564    0.370545    11.00000    0.04619    0.04045 =
        0.04729    0.00526    0.00303    0.00712
C35   1    0.710809    1.054164    0.476810    11.00000    0.05599    0.04696 =
        0.05310    0.00549    0.01362    0.01963
AFIX   43
H35   2    0.659594    1.115255    0.515698    11.00000   -1.20000
AFIX    0
C36   1    0.701860    0.927132    0.525104    11.00000    0.05255    0.05181 =
        0.04366    0.01061    0.01445    0.01765
AFIX   43
H36   2    0.643441    0.902708    0.595781    11.00000   -1.20000
AFIX    0
O3    4    0.791602    1.218952    0.328189    11.00000    0.08352    0.04681 =
        0.06615    0.01822    0.02243    0.01997
C37   1    0.869805    1.260747    0.216787    11.00000    0.10603    0.05799 =
        0.06693    0.02383    0.02338    0.01692
AFIX  137
H37A  2    0.981622    1.272963    0.234317    11.00000   -1.50000
H37B  2    0.854231    1.349161    0.195781    11.00000   -1.50000
H37C  2    0.826746    1.188540    0.144504    11.00000   -1.50000
AFIX    0
C1A   1    0.471673    0.484597    0.770722    11.00000    0.04578    0.04559 =
        0.05652    0.00903    0.00192    0.01185
AFIX   43
H1A   2    0.439934    0.553427    0.729235    11.00000   -1.20000
AFIX    0
C2A   1    0.380417    0.420689    0.871785    11.00000    0.05050    0.04769 =
        0.06213    0.00462    0.00620    0.00862
AFIX   43
H2A   2    0.419874    0.361072    0.920560    11.00000   -1.20000
AFIX    0
O2    4    0.255116    0.439703    0.897394    11.00000    0.05605    0.07993 =
        0.09463    0.01251    0.02636    0.02000
HKLF 4
END
;
