# Supplementary material for: (E)-3-(4-Meth­oxy­phen­yl)-3-[3-(4-meth­oxy­phen­yl)-1H-pyrazol-1-yl]prop-2-enal
Source: Acta Crystallogr Sect E Struct Rep Online. 2013 Mar 28;69(Pt 4):o594–5. doi: 10.1107/S1600536813007678 (PMC3629636; doi:10.1107/S1600536813007678)
Supplement: Supplementary file 2 [file e-69-0o594-Isup2.hkl]

#
# h,k,l, Fc-squared, Fo-squared, sigma(Fo-squared) and status flag
#
data_I
_shelx_title ' AD55m in P-1'
_shelx_refln_list_code          4
_shelx_F_calc_maximum      150.25
_exptl_crystal_F_000       352.00
_reflns_d_resolution_high  0.8410
 
loop_
 _symmetry_equiv_pos_as_xyz
 'x, y, z'
 '-x, -y, -z'
 
_cell_length_a     8.8081
_cell_length_b     9.8474
_cell_length_c    10.3292
_cell_angle_alpha  94.997
_cell_angle_beta   93.811
_cell_angle_gamma 106.719
 
_shelx_F_squared_multiplier     1.000
 
loop_
 _refln_index_h
 _refln_index_k
 _refln_index_l
 _refln_F_squared_calc
 _refln_F_squared_meas
 _refln_F_squared_sigma
 _refln_observed_status
   1   0   0       31.72       37.63      0.66 o
   2   0   0    10784.17     8216.51    206.83 o
   3   0   0     1001.92     1023.13     12.69 o
   4   0   0       21.63       20.79      0.40 o
   5   0   0       52.50       66.17      1.05 o
   6   0   0        4.11        3.71      0.37 o
   7   0   0        2.92        4.01      0.54 o
   8   0   0        3.50        4.34      0.55 o
   9   0   0       16.71       16.72      0.87 o
 -10   1   0        0.15        0.81      1.08 o
  -9   1   0        7.83       10.21      0.76 o
  -8   1   0        4.16        4.13      0.38 o
  -7   1   0        8.23        8.81      0.54 o
  -6   1   0       18.82       19.79      0.62 o
  -5   1   0       15.74       17.12      0.53 o
  -4   1   0      205.72      200.52      2.68 o
  -3   1   0     1309.96     1312.44     16.19 o
  -2   1   0      949.87      880.31     10.88 o
  -1   1   0      523.27      522.86      6.51 o
   0   1   0        0.15        0.81      0.08 o
   1   1   0     1616.42     1598.54     19.63 o
   2   1   0       86.01       76.45      1.08 o
   3   1   0       21.22       19.28      0.37 o
   4   1   0      456.01      447.46      5.72 o
   5   1   0       56.90       60.07      1.21 o
   6   1   0        0.94        0.87      0.18 o
   7   1   0       46.91       45.23      1.12 o
   8   1   0        0.73        0.22      0.46 o
   9   1   0        0.05        0.90      0.37 o
 -10   2   0       15.97       15.49      0.87 o
  -9   2   0       48.00       44.59      1.50 o
  -8   2   0        1.76        1.69      0.27 o
  -7   2   0       28.90       24.93      0.77 o
  -6   2   0        7.78        6.81      0.47 o
  -5   2   0      146.69      160.91      2.25 o
  -4   2   0       40.28       39.09      0.67 o
  -3   2   0      182.09      164.11      2.17 o
  -2   2   0        8.33        6.44      0.20 o
  -1   2   0     1960.95     1955.91     24.11 o
   0   2   0     1532.28     1508.69     18.56 o
   1   2   0        0.69        1.03      0.09 o
   2   2   0      519.97      499.60      6.28 o
   3   2   0        2.35        2.81      0.24 o
   4   2   0       25.28       24.07      0.82 o
   5   2   0        3.14        2.58      0.27 o
   6   2   0       20.86       20.28      0.68 o
   7   2   0        5.17        5.37      0.41 o
   8   2   0        0.00        0.69      0.33 o
   9   2   0       26.42       29.33      1.25 o
 -10   3   0        0.77        1.44      0.36 o
  -9   3   0        0.77        0.92      0.27 o
  -8   3   0        0.28        0.52      0.20 o
  -7   3   0       32.06       35.15      0.95 o
  -6   3   0        0.14        0.26      0.18 o
  -5   3   0      176.56      189.70      2.60 o
  -4   3   0      213.00      211.59      2.83 o
  -3   3   0      141.39      145.13      1.98 o
  -2   3   0      122.14      132.32      1.79 o
  -1   3   0     1982.59     2005.05     24.64 o
   0   3   0      260.30      257.81      3.31 o
   1   3   0        5.97        4.33      0.25 o
   2   3   0       40.35       49.24      0.83 o
   3   3   0       26.21       24.36      0.54 o
   4   3   0      432.85      416.34      6.58 o
   5   3   0       16.41       15.95      0.56 o
   6   3   0      367.26      381.04      5.93 o
   7   3   0        2.63        3.40      0.54 o
   8   3   0        2.30        1.77      0.44 o
 -10   4   0       14.81       14.56      0.71 o
  -9   4   0        1.49        1.28      0.29 o
  -8   4   0        0.16        0.51      0.22 o
  -7   4   0       24.93       22.93      0.77 o
  -6   4   0        1.80        1.66      0.18 o
  -5   4   0        0.00        0.11      0.09 o
  -4   4   0       10.88        9.26      0.34 o
  -3   4   0      200.20      191.62      2.55 o
  -2   4   0       66.58       63.08      1.09 o
  -1   4   0      134.29      142.20      1.92 o
   0   4   0        4.23        2.56      0.20 o
   1   4   0      602.71      678.01      8.53 o
   2   4   0      321.60      361.81      4.70 o
   3   4   0      140.61      153.44      2.64 o
   4   4   0        0.48        0.15      0.12 o
   5   4   0      154.54      159.20      2.79 o
   6   4   0        0.59        0.43      0.26 o
   7   4   0       18.00       14.97      0.81 o
   8   4   0        1.86        2.82      0.48 o
 -10   5   0       34.23       38.87      2.08 o
  -9   5   0       12.63       12.56      0.76 o
  -8   5   0       22.82       21.99      0.98 o
  -7   5   0      100.09       99.84      2.06 o
  -6   5   0       16.20       14.75      0.53 o
  -5   5   0      138.74      139.95      2.03 o
  -4   5   0       20.45       16.84      0.49 o
  -3   5   0      681.80      755.71      9.50 o
  -2   5   0        7.77        4.90      0.37 o
  -1   5   0       20.94       20.72      0.45 o
   0   5   0       88.71       97.70      1.48 o
   1   5   0      338.89      371.89      4.87 o
   2   5   0      340.58      373.04      4.89 o
   3   5   0       20.70       19.69      0.54 o
   4   5   0       99.76       98.28      2.08 o
   5   5   0        4.16        3.89      0.36 o
   6   5   0        0.21        0.15      0.26 o
   7   5   0        0.85        2.02      0.44 o
 -10   6   0        1.69        2.05      0.48 o
  -9   6   0       23.77       25.70      1.20 o
  -8   6   0       44.44       46.44      1.58 o
  -7   6   0       64.06       62.21      2.47 o
  -6   6   0      221.06      223.61      4.26 o
  -5   6   0       56.63       53.78      1.18 o
  -4   6   0       62.77       67.51      2.72 o
  -3   6   0       73.49       76.65      1.48 o
  -2   6   0       14.23       21.09      0.61 o
  -1   6   0      488.26      540.83      6.91 o
   0   6   0        0.59       -0.04      0.09 o
   1   6   0      153.57      165.39      3.16 o
   2   6   0       30.66       32.47      0.71 o
   3   6   0       37.49       40.32      0.85 o
   4   6   0        2.61        2.10      0.23 o
   5   6   0        4.87        5.39      0.77 o
   6   6   0        1.12        0.08      0.39 o
  -9   7   0        4.23        4.90      0.77 o
  -8   7   0       13.82       14.89      0.87 o
  -7   7   0        4.33        5.38      0.47 o
  -6   7   0       13.30       12.55      0.56 o
  -5   7   0       45.83       46.30      1.32 o
  -4   7   0       20.94       23.54      0.77 o
  -3   7   0      205.90      205.84      3.46 o
  -2   7   0       14.39       15.15      0.56 o
  -1   7   0      208.89      208.85      3.46 o
   0   7   0       10.57        9.99      0.57 o
   1   7   0       11.11       11.92      0.42 o
   2   7   0        0.01       -0.08      0.15 o
   3   7   0        2.93        2.60      0.26 o
   4   7   0       16.08       18.21      0.68 o
   5   7   0        1.55        1.90      0.46 o
   6   7   0       20.39       23.99      1.54 o
  -9   8   0        2.73        2.92      0.62 o
  -8   8   0        0.95        1.31      0.54 o
  -7   8   0       19.40       21.03      0.80 o
  -6   8   0      391.28      400.84      6.40 o
  -5   8   0        0.42        0.77      0.27 o
  -4   8   0      346.13      350.63      5.74 o
  -3   8   0      179.70      171.00      3.02 o
  -2   8   0        6.57        6.19      0.43 o
  -1   8   0      259.27      270.42      5.39 o
   0   8   0        0.11        0.15      0.18 o
   1   8   0        4.78        3.45      0.32 o
   2   8   0        0.43        0.73      0.22 o
   3   8   0       53.26       50.55      1.30 o
   5   8   0        6.33        8.94      1.08 o
  -8   9   0        0.02        0.68      0.37 o
  -7   9   0        2.58        2.49      0.36 o
  -6   9   0       13.57       14.44      0.68 o
  -5   9   0       34.53       36.35      1.09 o
  -4   9   0        0.48        0.41      0.41 o
  -3   9   0       17.82       15.94      0.68 o
  -2   9   0      144.28      137.93      2.61 o
  -1   9   0       41.17       40.49      1.15 o
   0   9   0       64.01       62.80      1.90 o
   1   9   0        7.10        8.17      0.92 o
   2   9   0        7.30        7.40      0.92 o
   3   9   0        0.17        0.31      0.46 o
  -7  10   0       43.13       47.76      1.36 o
  -6  10   0        2.05        2.17      0.44 o
  -5  10   0       14.27       11.18      0.81 o
  -4  10   0        1.56        1.23      0.44 o
  -3  10   0       10.93        9.04      0.70 o
  -2  10   0        6.93        7.14      0.70 o
  -1  10   0        0.05        0.18      0.26 o
   0  10   0        1.22        1.21      0.54 o
   1  10   0        0.18        1.67      0.37 o
   2  10   0        0.09        0.69      0.33 o
  -6  11   0       27.04       29.46      1.31 o
  -5  11   0        0.00        0.70      0.46 o
  -4  11   0        0.65        1.50      0.37 o
  -3  11   0        5.37        5.98      0.70 o
  -2  11   0        0.98        1.06      0.37 o
  -1  11   0        4.67        6.05      0.65 o
   0  11   0        2.46        3.71      0.54 o
   0 -11   1        2.00        2.90      0.48 o
   1 -11   1        0.04        0.54      0.33 o
   2 -11   1        0.26        0.41      0.39 o
   3 -11   1        4.65        4.40      0.85 o
   4 -11   1        2.94        3.47      0.54 o
   5 -11   1        3.11        2.41      0.69 o
   6 -11   1        0.01        0.18      0.37 o
  -2 -10   1       14.75       14.15      0.92 o
  -1 -10   1       48.30       47.73      1.69 o
   0 -10   1        2.55        2.30      0.44 o
   1 -10   1        0.55        1.37      0.37 o
   2 -10   1        0.09        0.46      0.33 o
   3 -10   1        6.51        5.87      0.65 o
   4 -10   1       51.11       46.16      1.85 o
   5 -10   1        6.01        5.09      0.65 o
   6 -10   1        3.12        2.67      0.48 o
   7 -10   1        0.01        0.23      0.33 o
  -3  -9   1       73.18       76.00      2.18 o
  -2  -9   1       45.04       50.49      2.16 o
  -1  -9   1        5.14        6.01      1.08 o
   0  -9   1       13.88       15.18      0.87 o
   1  -9   1       60.56       52.99      1.69 o
   2  -9   1        3.39        3.94      0.54 o
   3  -9   1       12.87       12.83      0.92 o
   4  -9   1        2.40        2.41      0.44 o
   5  -9   1       16.13       13.53      0.99 o
   6  -9   1       19.73       16.37      0.71 o
   7  -9   1        3.39        3.59      0.41 o
   8  -9   1        0.06       -0.23      0.33 o
  -5  -8   1        6.35        6.01      0.92 o
  -4  -8   1       18.17       17.37      1.54 o
  -3  -8   1       87.78       84.95      1.84 o
  -2  -8   1      113.06      116.52      2.83 o
  -1  -8   1        0.14        0.49      0.62 o
   0  -8   1       29.43       26.37      1.03 o
   1  -8   1       75.70       76.58      1.62 o
   2  -8   1      174.31      160.10      2.84 o
   3  -8   1      190.47      186.26      3.22 o
   4  -8   1      195.71      193.77      3.37 o
   5  -8   1       25.70       27.14      0.86 o
   6  -8   1      165.01      162.33      2.99 o
   7  -8   1        6.62        9.51      0.82 o
   8  -8   1        8.96        9.71      0.81 o
   9  -8   1        3.39        6.26      0.77 o
  -6  -7   1       14.11       14.95      1.39 o
  -5  -7   1        0.90        1.14      0.37 o
  -4  -7   1        0.97        1.08      0.27 o
  -3  -7   1        1.64        2.80      0.26 o
  -2  -7   1       73.10       74.36      2.11 o
  -1  -7   1        4.45        4.37      0.31 o
   0  -7   1       24.55       29.91      0.91 o
   1  -7   1        2.00        1.93      0.22 o
   2  -7   1      171.93      196.05      3.28 o
   3  -7   1      534.94      554.65      8.41 o
   4  -7   1       57.50       61.11      1.36 o
   5  -7   1      204.02      195.93      8.24 o
   6  -7   1       20.01       21.67      0.78 o
   7  -7   1        0.64        0.51      0.23 o
   8  -7   1        6.57        7.01      0.65 o
   9  -7   1        0.97        0.53      0.37 o
  -7  -6   1       23.87       29.37      1.25 o
  -6  -6   1       18.19       20.44      0.98 o
  -5  -6   1        2.07        2.17      0.40 o
  -4  -6   1        0.72        1.73      0.27 o
  -3  -6   1       77.07       86.05      1.46 o
  -2  -6   1        1.43        2.01      0.22 o
  -1  -6   1      143.81      151.45      2.21 o
   0  -6   1        0.16        0.13      0.09 o
   1  -6   1      110.43      111.53      1.96 o
   2  -6   1        6.57        8.64      0.29 o
   3  -6   1        0.66        0.22      0.12 o
   4  -6   1        0.76        0.79      0.14 o
   5  -6   1       66.09       69.46      1.50 o
   6  -6   1        0.79        0.92      0.27 o
   7  -6   1       48.13       51.38      2.00 o
   8  -6   1        0.47        0.31      0.33 o
   9  -6   1        3.46        4.09      0.54 o
  10  -6   1        9.01        9.96      0.87 o
  -7  -5   1       16.51       18.65      1.23 o
  -6  -5   1       10.17       10.70      0.56 o
  -5  -5   1        3.58        3.91      0.36 o
  -4  -5   1        3.11        2.47      0.27 o
  -3  -5   1      117.30      118.07      1.81 o
  -2  -5   1       17.30       19.46      0.71 o
  -1  -5   1      386.34      444.09      6.58 o
   0  -5   1      144.75      155.09      2.17 o
   1  -5   1     1141.03     1242.53     15.40 o
   2  -5   1      669.39      765.28      9.58 o
   3  -5   1      464.42      475.06      6.08 o
   4  -5   1      100.08      120.15      1.78 o
   5  -5   1       11.59       11.97      0.44 o
   6  -5   1      405.70      407.36      5.39 o
   7  -5   1      107.96      102.00      1.95 o
   8  -5   1      121.71      125.05      2.36 o
   9  -5   1       13.73       11.79      0.76 o
  10  -5   1        9.65       10.57      0.87 o
  -8  -4   1        4.56        5.10      0.65 o
  -7  -4   1        0.05        0.17      0.20 o
  -6  -4   1        0.76        0.35      0.20 o
  -5  -4   1        4.62        4.15      0.54 o
  -4  -4   1        5.60        6.60      0.32 o
  -3  -4   1       60.09       62.90      1.06 o
  -2  -4   1       30.21       37.12      0.69 o
  -1  -4   1       13.58       11.10      0.36 o
   0  -4   1      204.28      218.77      2.88 o
   1  -4   1        5.35        4.47      0.18 o
   2  -4   1      504.46      554.10      6.98 o
   3  -4   1      186.93      222.30      2.98 o
   4  -4   1      122.88      121.59      1.77 o
   5  -4   1        1.69        1.06      0.15 o
   6  -4   1        0.74        1.01      0.15 o
   7  -4   1      169.58      168.21      2.90 o
   8  -4   1       14.26       13.24      1.41 o
   9  -4   1        4.41        4.67      0.44 o
  10  -4   1        8.70        9.36      0.76 o
  -8  -3   1       41.36       38.31      3.47 o
  -7  -3   1      115.83      121.08      2.34 o
  -6  -3   1       44.40       40.50      1.43 o
  -5  -3   1      196.50      189.06      7.06 o
  -4  -3   1       11.44        8.41      0.32 o
  -3  -3   1       45.41       52.32      0.88 o
  -2  -3   1      302.69      314.96      4.08 o
  -1  -3   1      255.40      270.45      4.00 o
   0  -3   1      766.77      785.71      9.74 o
   1  -3   1       40.35       32.61      0.73 o
   2  -3   1       15.35        9.96      0.26 o
   3  -3   1       85.21       86.91      1.27 o
   4  -3   1       49.01       43.00      0.75 o
   5  -3   1      254.07      277.07      3.68 o
   6  -3   1       66.44       71.10      1.19 o
   7  -3   1      225.15      218.34      3.62 o
   8  -3   1       41.35       43.11      1.51 o
   9  -3   1       19.77       18.39      0.92 o
  10  -3   1       11.04       11.22      0.81 o
  -9  -2   1       13.46       16.42      0.87 o
  -8  -2   1       22.72       24.05      0.86 o
  -7  -2   1      210.52      220.32      3.71 o
  -6  -2   1       44.07       38.36      1.52 o
  -5  -2   1      195.37      206.50      3.35 o
  -4  -2   1        3.95        5.37      0.21 o
  -3  -2   1       47.65       53.43      0.86 o
  -2  -2   1      190.74      191.70      2.54 o
  -1  -2   1        4.09        4.02      0.15 o
   0  -2   1       50.77       56.82      0.81 o
   1  -2   1       21.30       14.93      0.28 o
   2  -2   1      363.86      377.13      4.77 o
   3  -2   1       67.50       68.18      1.02 o
   4  -2   1      336.74      331.24      4.27 o
   5  -2   1      324.35      300.93      3.97 o
   6  -2   1      167.91      161.20      2.73 o
   7  -2   1        1.57        2.22      0.29 o
   8  -2   1        0.75        0.44      0.20 o
   9  -2   1        2.59        2.11      0.44 o
  10  -2   1        3.71        6.42      0.65 o
  -9  -1   1       22.41       22.84      3.54 o
  -8  -1   1       32.42       30.72      0.98 o
  -7  -1   1       27.58       25.57      0.80 o
  -6  -1   1       17.66       17.84      0.59 o
  -5  -1   1       76.32       78.32      1.48 o
  -4  -1   1        6.04        5.67      0.21 o
  -3  -1   1       15.64       14.96      0.31 o
  -2  -1   1      304.07      291.53      3.68 o
  -1  -1   1     1376.81     1348.69     16.61 o
   0  -1   1      353.98      339.21      4.92 o
   1  -1   1       89.37       74.96      1.16 o
   2  -1   1      439.12      422.02      5.29 o
   3  -1   1      182.77      163.39      2.18 o
   4  -1   1      360.72      391.55      5.52 o
   5  -1   1        3.23        4.70      0.34 o
   6  -1   1       94.12       83.15      1.60 o
   7  -1   1        7.07        8.96      0.47 o
   8  -1   1        7.46        7.65      0.65 o
   9  -1   1       28.43       22.94      1.03 o
  10  -1   1        1.26        1.62      0.44 o
 -10   0   1        2.40        3.55      0.54 o
  -9   0   1       69.92       68.08      1.63 o
  -8   0   1       67.86       70.58      1.57 o
  -7   0   1       48.38       42.77      1.31 o
  -6   0   1        5.45        3.41      0.32 o
  -5   0   1        6.71        7.77      0.63 o
  -4   0   1        3.28        5.17      0.93 o
  -3   0   1       15.01       11.35      0.63 o
  -2   0   1      128.78      118.18      1.81 o
  -1   0   1      172.23      177.14      2.64 o
   0   0   1     1058.36     1045.01     12.97 o
   1   0   1      579.67      546.07      7.08 o
   2   0   1     6844.52     6626.77    131.11 o
   3   0   1       44.16       57.65      0.96 o
   4   0   1      375.86      390.20      7.09 o
   5   0   1      125.88      133.88      3.34 o
   6   0   1       30.24       34.38      0.91 o
   7   0   1        1.86        2.38      0.29 o
   8   0   1       12.19       11.08      0.70 o
   9   0   1        0.00        0.62      0.33 o
 -10   1   1      115.95      118.27      6.70 o
  -9   1   1       16.83       16.05      0.88 o
  -8   1   1        3.67        4.38      0.38 o
  -7   1   1        9.03        9.82      0.47 o
  -6   1   1       39.52       36.36      0.89 o
  -5   1   1      897.15      955.60     16.98 o
  -4   1   1      575.58      600.73      8.71 o
  -3   1   1      317.73      308.68      3.95 o
  -2   1   1      376.08      345.87      4.35 o
  -1   1   1     3147.37     3023.42     65.45 o
   0   1   1      600.09      566.50      7.03 o
   1   1   1      888.21      926.02     11.44 o
   2   1   1     1518.84     1500.07     18.44 o
   3   1   1       94.79       89.57      1.27 o
   4   1   1       39.25       39.22      0.69 o
   5   1   1       35.11       33.58      0.67 o
   6   1   1        0.13        0.31      0.18 o
   7   1   1        7.77        8.55      0.65 o
   8   1   1        2.33        2.56      0.44 o
   9   1   1        1.88        3.24      0.54 o
 -10   2   1       32.91       31.13      1.07 o
  -9   2   1       29.18       27.15      0.89 o
  -8   2   1       57.54       54.60      2.64 o
  -7   2   1       45.85       44.30      1.10 o
  -6   2   1        3.57        3.66      0.29 o
  -5   2   1       32.12       32.49      0.94 o
  -4   2   1       18.22       18.82      0.39 o
  -3   2   1      684.93      668.99      8.35 o
  -2   2   1      522.89      497.91      6.22 o
  -1   2   1       92.08       81.53      1.33 o
   0   2   1      347.68      322.36      4.06 o
   1   2   1      248.53      242.23      3.10 o
   2   2   1       11.75        9.11      0.29 o
   3   2   1       94.47       92.46      1.35 o
   4   2   1        0.00        0.10      0.10 o
   5   2   1       61.93       64.77      2.09 o
   6   2   1       95.97       90.94      1.75 o
   7   2   1       24.70       23.74      0.98 o
   8   2   1        0.04       -0.06      0.31 o
   9   2   1       41.62       43.37      1.58 o
 -10   3   1        0.00        0.20      0.22 o
  -9   3   1        2.71        2.73      0.54 o
  -8   3   1        4.32        5.16      0.41 o
  -7   3   1       38.49       37.45      0.95 o
  -6   3   1       42.75       44.80      1.04 o
  -5   3   1      934.51      992.39     12.40 o
  -4   3   1      295.74      300.98      3.93 o
  -3   3   1     1818.47     1891.27     23.25 o
  -2   3   1      150.13      156.26      2.46 o
  -1   3   1      805.29      800.26     11.59 o
   0   3   1     1340.67     1349.65     16.65 o
   1   3   1       16.90       20.00      0.47 o
   2   3   1       18.85       19.78      0.50 o
   3   3   1       47.38       44.68      0.79 o
   4   3   1       82.05       77.72      1.27 o
   5   3   1      121.50      117.08      2.10 o
   6   3   1        1.28        1.47      0.33 o
   7   3   1       16.07       14.26      0.81 o
   8   3   1       35.82       35.86      1.42 o
 -10   4   1        0.10        0.44      0.37 o
  -9   4   1       22.61       21.68      0.80 o
  -8   4   1        7.67        7.51      0.50 o
  -7   4   1       33.93       32.77      0.88 o
  -6   4   1      151.45      147.94      2.17 o
  -5   4   1       71.29       67.52      1.11 o
  -4   4   1      313.69      351.27      4.56 o
  -3   4   1        0.17        0.12      0.08 o
  -2   4   1      123.70      132.32      2.19 o
  -1   4   1       63.80       59.88      0.91 o
   0   4   1      191.53      193.29      2.58 o
   1   4   1     1374.20     1461.56     18.08 o
   2   4   1       16.90       20.28      0.46 o
   3   4   1       63.95       63.32      1.25 o
   4   4   1       60.19       58.53      1.09 o
   5   4   1       13.15       14.11      0.70 o
   6   4   1      100.50      101.03      3.93 o
   7   4   1        0.03       -0.46      0.31 o
   8   4   1        3.93        6.59      0.70 o
 -10   5   1        0.30        0.31      0.33 o
  -9   5   1        2.11        2.70      0.44 o
  -8   5   1        0.57        0.77      0.33 o
  -7   5   1       44.29       44.49      1.42 o
  -6   5   1       15.21       15.53      0.59 o
  -5   5   1       96.89       90.68      2.64 o
  -4   5   1      154.10      166.92      2.32 o
  -3   5   1        8.10        5.91      0.38 o
  -2   5   1        0.28        0.36      0.09 o
  -1   5   1      231.27      259.95      3.40 o
   0   5   1       47.75       49.14      0.84 o
   1   5   1       62.69       54.58      0.94 o
   2   5   1        2.67        2.53      0.27 o
   3   5   1       70.57       71.46      1.25 o
   4   5   1       63.93       62.75      1.17 o
   5   5   1       32.62       31.11      2.54 o
   6   5   1       11.67       10.87      0.76 o
   7   5   1        3.65        6.05      0.85 o
 -10   6   1        7.26        7.84      0.76 o
  -9   6   1       60.66       65.44      2.07 o
  -8   6   1      226.10      221.97      4.79 o
  -7   6   1      143.45      146.05      3.37 o
  -6   6   1      208.84      206.80      4.37 o
  -5   6   1       39.50       34.21      0.92 o
  -4   6   1        3.53        3.39      0.32 o
  -3   6   1      187.37      201.60      3.35 o
  -2   6   1        7.65        6.95      1.13 o
  -1   6   1      205.74      221.38      3.59 o
   0   6   1      120.18      122.58      2.16 o
   1   6   1       68.42       72.83      1.84 o
   2   6   1       28.17       28.03      0.67 o
   3   6   1       12.02       12.92      0.46 o
   4   6   1        4.95        5.61      0.44 o
   5   6   1        0.04        0.00      0.26 o
   6   6   1       11.50       14.50      1.16 o
  -9   7   1        0.12        0.29      0.37 o
  -8   7   1        4.35        5.20      0.62 o
  -7   7   1       10.51        9.51      0.76 o
  -6   7   1        0.21        0.05      0.18 o
  -5   7   1       38.70       36.53      0.98 o
  -4   7   1        6.44        6.20      0.44 o
  -3   7   1        0.47        0.54      0.38 o
  -2   7   1        1.11        0.98      0.20 o
  -1   7   1      213.35      211.86      5.06 o
   0   7   1      129.64      125.39      2.31 o
   1   7   1       12.06       11.93      0.53 o
   2   7   1       60.41       62.41      1.17 o
   3   7   1        3.95        3.59      0.31 o
   4   7   1       34.27       38.35      1.07 o
   5   7   1        4.67        5.81      0.65 o
  -9   8   1        5.64        7.07      1.39 o
  -8   8   1        5.45        6.77      0.92 o
  -7   8   1        1.98        2.24      0.36 o
  -6   8   1        3.83        4.84      0.44 o
  -5   8   1        5.36        5.87      0.44 o
  -4   8   1      377.33      370.13      5.96 o
  -3   8   1       25.60       26.63      0.86 o
  -2   8   1      565.03      566.12      8.69 o
  -1   8   1        2.72        3.55      0.36 o
   0   8   1       36.57       35.46      1.56 o
   1   8   1       38.68       36.07      1.01 o
   2   8   1        9.33        8.64      0.47 o
   3   8   1        6.40        8.39      0.77 o
   4   8   1        1.74        2.77      0.62 o
  -8   9   1        0.12        0.15      0.33 o
  -7   9   1        3.86        2.85      0.38 o
  -6   9   1        0.39        0.70      0.29 o
  -5   9   1       56.18       49.30      1.38 o
  -4   9   1      105.43      107.77      2.19 o
  -3   9   1       33.20       30.66      0.95 o
  -2   9   1      285.76      287.82      5.14 o
  -1   9   1        8.38        6.76      0.47 o
   0   9   1       15.56       15.39      0.68 o
   1   9   1        3.94        4.23      0.41 o
   2   9   1        2.77        2.11      0.44 o
   3   9   1       13.82        9.56      1.08 o
  -7  10   1        0.02        0.05      0.27 o
  -6  10   1        0.64        1.24      0.29 o
  -5  10   1        1.17        1.25      0.29 o
  -4  10   1        0.02        0.31      0.27 o
  -3  10   1       37.29       35.03      1.06 o
  -2  10   1       24.73       23.03      0.86 o
  -1  10   1       20.59       19.18      0.85 o
   0  10   1        0.00       -0.15      0.26 o
   1  10   1        0.08        0.15      0.26 o
   2  10   1        6.02        6.47      0.92 o
  -5  11   1        0.12        0.39      0.54 o
  -4  11   1        0.98        2.00      0.54 o
  -3  11   1        9.24       10.00      0.81 o
  -2  11   1        2.43        3.16      0.92 o
  -1  11   1        8.07        9.77      1.16 o
   0  11   1        2.18        2.77      0.48 o
   0 -11   2       10.33       11.79      0.81 o
   1 -11   2       10.43       12.83      0.92 o
   2 -11   2        0.23        0.88      0.37 o
   3 -11   2        1.85        3.28      0.54 o
   4 -11   2        7.58        9.22      0.81 o
   5 -11   2        0.03        0.92      0.44 o
   6 -11   2        3.13        4.05      0.69 o
  -2 -10   2        0.17        0.08      0.54 o
  -1 -10   2       13.53       13.51      0.81 o
   0 -10   2        0.69        1.01      0.37 o
   1 -10   2        0.79        0.46      0.33 o
   2 -10   2        0.10        0.31      0.39 o
   3 -10   2        0.00        0.15      0.26 o
   4 -10   2        7.84        7.65      1.31 o
   5 -10   2        0.12       -0.46      0.33 o
   6 -10   2        2.45        2.73      0.69 o
   7 -10   2        7.87       10.25      0.87 o
  -4  -9   2        9.18        8.78      0.92 o
  -3  -9   2        3.98        5.09      0.77 o
  -2  -9   2       40.34       38.87      1.42 o
  -1  -9   2       44.96       37.17      1.93 o
   0  -9   2       52.05       45.92      1.58 o
   1  -9   2      119.32      107.05      3.08 o
   2  -9   2        6.74        7.36      0.65 o
   3  -9   2        6.32        7.51      0.65 o
   4  -9   2      117.47      100.11      2.62 o
   5  -9   2        1.56        1.86      0.44 o
   6  -9   2       30.56       24.98      1.09 o
   7  -9   2        6.01        6.40      0.65 o
   8  -9   2       30.26       34.06      2.00 o
  -5  -8   2        0.02        0.31      0.39 o
  -4  -8   2        0.38        0.37      0.46 o
  -3  -8   2       23.38       23.93      1.90 o
  -2  -8   2        5.48        6.57      0.47 o
  -1  -8   2       19.41       17.48      0.68 o
   0  -8   2       24.81       25.81      1.03 o
   1  -8   2      368.90      382.86      7.52 o
   2  -8   2        0.45        0.62      0.33 o
   3  -8   2       26.27       24.27      0.98 o
   4  -8   2        1.76        1.81      0.37 o
   5  -8   2       88.38       79.48      1.71 o
   6  -8   2       11.11       10.51      0.59 o
   7  -8   2        0.14        0.31      0.29 o
   8  -8   2       98.65       95.61      2.56 o
   9  -8   2        0.81        0.92      0.46 o
  -6  -7   2       61.60       63.90      1.96 o
  -5  -7   2       41.36       42.83      1.62 o
  -4  -7   2       47.20       48.23      4.08 o
  -3  -7   2       56.61       55.55      1.33 o
  -2  -7   2       62.74       62.64      1.39 o
  -1  -7   2        0.11        0.10      0.19 o
   0  -7   2        4.57        5.06      0.38 o
   1  -7   2       10.88       10.23      0.35 o
   2  -7   2       85.29       84.90      1.71 o
   3  -7   2      143.52      147.07      2.57 o
   4  -7   2        0.60        1.61      0.27 o
   5  -7   2      532.42      562.60      8.56 o
   6  -7   2       73.30       77.89      1.66 o
   7  -7   2      233.64      248.68      4.21 o
   8  -7   2        0.93        1.46      0.44 o
   9  -7   2        2.00        2.08      0.44 o
  -7  -6   2       81.26       92.16      3.70 o
  -6  -6   2       26.42       29.62      1.77 o
  -5  -6   2       16.57       18.00      1.85 o
  -4  -6   2       33.62       34.13      1.40 o
  -3  -6   2       32.23       32.11      0.75 o
  -2  -6   2        1.82        3.40      0.26 o
  -1  -6   2        0.57        0.33      0.31 o
   0  -6   2      115.19      111.89      1.67 o
   1  -6   2        4.99        4.58      0.31 o
   2  -6   2        2.13        1.92      0.18 o
   3  -6   2       11.92       11.83      0.51 o
   4  -6   2       17.98       18.95      0.78 o
   5  -6   2       76.92       77.71      1.95 o
   6  -6   2      113.03      115.78      1.82 o
   7  -6   2        0.13        0.40      0.22 o
   8  -6   2        2.89        3.54      0.54 o
   9  -6   2        0.13        0.95      0.37 o
  -7  -5   2       10.11       14.79      0.70 o
  -6  -5   2        6.86        6.99      0.70 o
  -5  -5   2        5.09        5.36      0.38 o
  -4  -5   2       13.47       12.62      0.50 o
  -3  -5   2       34.10       34.29      1.00 o
  -2  -5   2      266.60      285.57      3.83 o
  -1  -5   2       12.10       13.40      0.37 o
   0  -5   2      551.35      625.55      7.91 o
   1  -5   2      198.05      243.70      3.25 o
   2  -5   2       94.24       96.72      1.46 o
   3  -5   2      200.17      231.91      3.14 o
   4  -5   2       52.91       48.70      0.88 o
   5  -5   2       31.25       31.70      0.69 o
   6  -5   2      247.03      253.99      3.87 o
   7  -5   2      330.26      350.85      5.51 o
   8  -5   2        0.00        0.22      0.31 o
   9  -5   2        0.54        1.04      0.29 o
  10  -5   2        1.01        0.46      0.46 o
  -8  -4   2       15.99       16.99      0.92 o
  -7  -4   2        3.55        4.65      0.44 o
  -6  -4   2       39.93       40.39      2.11 o
  -5  -4   2        0.32        0.41      0.18 o
  -4  -4   2        3.67        4.52      0.26 o
  -3  -4   2      350.55      377.83      4.93 o
  -2  -4   2       22.26       28.95      0.59 o
  -1  -4   2      126.04      128.08      2.22 o
   0  -4   2      636.62      791.02      9.87 o
   1  -4   2       23.40       24.17      0.47 o
   2  -4   2       66.02       71.02      1.37 o
   3  -4   2       58.51       62.98      1.01 o
   4  -4   2      240.07      260.43      3.48 o
   5  -4   2       70.00       67.31      1.14 o
   6  -4   2        0.49        0.62      0.15 o
   7  -4   2        1.10        1.55      0.27 o
   8  -4   2       23.05       24.05      0.80 o
   9  -4   2        0.16        1.14      0.62 o
  10  -4   2        0.62        0.39      0.33 o
  -8  -3   2        1.73        1.88      0.38 o
  -7  -3   2       79.00       77.11      1.72 o
  -6  -3   2       43.77       42.56      1.10 o
  -5  -3   2       38.61       36.48      0.92 o
  -4  -3   2        0.76        1.29      0.64 o
  -3  -3   2      144.93      161.21      2.27 o
  -2  -3   2     1387.80     1464.37     18.10 o
  -1  -3   2        4.56        7.46      0.20 o
   0  -3   2      248.51      251.29      3.23 o
   1  -3   2        4.80        3.20      0.12 o
   2  -3   2      113.38      123.26      1.69 o
   3  -3   2      289.26      296.73      3.87 o
   4  -3   2       23.34       20.25      0.46 o
   5  -3   2       11.68       11.16      0.36 o
   6  -3   2       20.36       19.55      0.76 o
   7  -3   2       30.51       28.29      1.03 o
   8  -3   2        1.05        0.92      0.27 o
   9  -3   2        2.17        1.77      0.44 o
  10  -3   2        2.54        2.28      0.62 o
  -9  -2   2        0.09        0.33      0.22 o
  -8  -2   2        0.37        1.35      0.29 o
  -7  -2   2       69.25       68.92      1.54 o
  -6  -2   2       24.75       22.69      0.74 o
  -5  -2   2      607.42      639.84      9.43 o
  -4  -2   2       20.35       24.15      0.50 o
  -3  -2   2      507.94      535.75      6.78 o
  -2  -2   2       68.04       69.75      1.04 o
  -1  -2   2        0.16        0.35      0.08 o
   0  -2   2     1549.45     1534.36     21.93 o
   1  -2   2      397.81      375.52      4.73 o
   2  -2   2     2652.80     2643.81     32.42 o
   3  -2   2       29.88       29.76      0.54 o
   4  -2   2        2.67        4.24      0.38 o
   5  -2   2       34.27       29.57      0.66 o
   6  -2   2       96.61       93.65      1.50 o
   7  -2   2       15.69       16.03      0.76 o
   8  -2   2       62.26       59.57      3.01 o
   9  -2   2        0.90        1.42      0.69 o
  10  -2   2        0.05       -0.08      0.33 o
  -9  -1   2        3.59        4.75      0.47 o
  -8  -1   2        0.80        1.84      0.32 o
  -7  -1   2        0.64        0.67      0.27 o
  -6  -1   2        2.22        3.36      0.43 o
  -5  -1   2      172.01      173.23      3.34 o
  -4  -1   2       52.03       53.28      1.07 o
  -3  -1   2       13.65       13.28      0.31 o
  -2  -1   2      117.34      119.99      1.60 o
  -1  -1   2      124.76      120.84      1.62 o
   0  -1   2      836.49      803.84      9.97 o
   1  -1   2     1308.85     1294.83     15.94 o
   2  -1   2      511.31      499.84      6.26 o
   3  -1   2      267.21      272.82      4.05 o
   4  -1   2       23.97       22.30      0.50 o
   5  -1   2      122.16      129.89      2.38 o
   6  -1   2       40.02       33.37      1.00 o
   7  -1   2       69.07       61.12      1.70 o
   8  -1   2        8.51        7.23      0.69 o
   9  -1   2       30.18       28.14      1.20 o
 -10   0   2        4.69        5.72      0.69 o
  -9   0   2        0.08        0.33      0.29 o
  -8   0   2        0.15        0.31      0.22 o
  -7   0   2        1.25        1.29      0.31 o
  -6   0   2        0.02        0.21      0.18 o
  -5   0   2       81.98       87.81      1.63 o
  -4   0   2       36.44       30.41      0.72 o
  -3   0   2      206.38      205.32      3.14 o
  -2   0   2       30.28       28.29      0.48 o
  -1   0   2     3281.60     3229.64     39.54 o
   0   0   2       69.39       72.21      1.00 o
   1   0   2      101.82       92.47      1.60 o
   2   0   2    11927.69    10880.67    227.79 o
   3   0   2       10.82       15.77      0.34 o
   4   0   2     2424.40     2609.80     32.07 o
   5   0   2       43.40       45.16      0.82 o
   6   0   2       13.91       14.12      0.68 o
   7   0   2        0.00        0.15      0.22 o
   8   0   2        0.11        0.15      0.22 o
   9   0   2        4.82        6.37      1.46 o
 -10   1   2       53.44       57.81      1.75 o
  -9   1   2        4.12        4.50      0.54 o
  -8   1   2       56.58       55.88      1.63 o
  -7   1   2       34.07       31.30      0.89 o
  -6   1   2      103.67      108.94      1.99 o
  -5   1   2        5.80        5.11      0.50 o
  -4   1   2      228.92      254.01      3.91 o
  -3   1   2        2.94        3.57      0.25 o
  -2   1   2      684.35      666.51      8.30 o
  -1   1   2     9689.72     8356.61    516.38 o
   0   1   2     5132.68     5069.68     62.10 o
   1   1   2    22575.93    15412.12    403.03 o
   2   1   2      462.78      444.08      5.60 o
   3   1   2      681.07      684.74      8.57 o
   4   1   2      299.08      299.78      5.09 o
   5   1   2       14.21       11.89      0.34 o
   6   1   2        2.14        2.11      0.37 o
   7   1   2        9.18        9.64      0.65 o
   8   1   2        0.09       -0.08      0.23 o
   9   1   2        2.87        3.54      0.48 o
 -10   2   2        2.27        3.27      0.41 o
  -9   2   2        1.28        0.87      0.29 o
  -8   2   2       52.58       53.08      1.30 o
  -7   2   2        0.02       -0.05      0.18 o
  -6   2   2        0.81        0.91      0.18 o
  -5   2   2      126.78      139.05      1.96 o
  -4   2   2        0.07        0.37      0.09 o
  -3   2   2       91.49       79.64      1.17 o
  -2   2   2       37.16       40.52      0.65 o
  -1   2   2       55.62       55.19      0.91 o
   0   2   2        1.18        1.85      0.16 o
   1   2   2     1156.58     1140.31     14.09 o
   2   2   2      263.49      276.12      4.12 o
   3   2   2      230.75      211.15      2.83 o
   4   2   2       33.17       28.73      0.98 o
   5   2   2       28.60       25.63      0.72 o
   6   2   2        1.39        1.78      0.33 o
   7   2   2        0.80        0.62      0.33 o
   8   2   2       20.05       18.73      0.98 o
 -10   3   2       10.48       12.97      0.84 o
  -9   3   2       53.10       51.27      1.36 o
  -8   3   2       25.87       23.79      0.79 o
  -7   3   2       15.01       15.11      0.59 o
  -6   3   2       12.92       14.56      0.65 o
  -5   3   2       50.86       57.17      1.07 o
  -4   3   2       55.35       67.18      1.07 o
  -3   3   2      281.24      296.74      3.83 o
  -2   3   2       36.50       32.70      0.56 o
  -1   3   2      774.87      767.54      9.53 o
   0   3   2      721.92      732.63      9.14 o
   1   3   2      916.62      954.21     12.16 o
   2   3   2        9.78        8.90      0.28 o
   4   3   2       16.43       15.36      0.44 o
   5   3   2       92.90       89.87      1.75 o
   6   3   2        9.69       10.74      0.70 o
   7   3   2        0.01        0.15      0.26 o
   8   3   2       32.30       36.46      1.42 o
 -10   4   2        3.11        3.78      0.69 o
  -9   4   2        8.00        6.45      0.92 o
  -8   4   2       31.50       27.68      1.70 o
  -7   4   2        6.98        8.62      0.51 o
  -6   4   2       11.78        8.14      0.43 o
  -5   4   2        8.87        7.77      0.28 o
  -4   4   2       57.14       68.51      1.18 o
  -3   4   2      220.61      232.83      3.68 o
  -2   4   2      131.20      146.05      2.40 o
  -1   4   2       72.40       77.77      1.40 o
   0   4   2       38.63       30.30      0.56 o
   1   4   2      293.13      309.75      4.04 o
   2   4   2       19.70       23.37      0.52 o
   3   4   2        8.30        7.34      0.43 o
   4   4   2      186.94      188.72      3.54 o
   5   4   2       92.94       89.55      2.18 o
   6   4   2       44.16       48.03      1.58 o
   7   4   2        5.65        5.16      0.65 o
 -10   5   2        0.14        0.62      0.33 o
  -9   5   2       77.23       71.72      2.12 o
  -8   5   2       76.76       76.38      2.18 o
  -7   5   2       68.15       66.50      1.85 o
  -6   5   2        0.98        1.08      0.22 o
  -5   5   2       44.47       43.47      1.31 o
  -4   5   2       93.20       85.38      1.92 o
  -3   5   2        3.92        4.22      0.27 o
  -2   5   2       47.86       37.99      0.89 o
  -1   5   2        4.50        3.65      0.20 o
   0   5   2       97.98       97.30      1.45 o
   1   5   2       18.27       23.58      0.62 o
   2   5   2       19.37       18.28      0.50 o
   3   5   2       59.11       59.42      1.07 o
   4   5   2       15.11       14.84      0.59 o
   5   5   2        1.31        0.85      0.33 o
   6   5   2       33.69       31.17      1.20 o
   7   5   2        0.02       -0.15      0.46 o
 -10   6   2        1.51        1.71      0.44 o
  -9   6   2        3.54        3.00      0.54 o
  -8   6   2        1.23        1.19      0.37 o
  -7   6   2        3.13        4.67      0.54 o
  -6   6   2       11.42        9.70      0.50 o
  -5   6   2      143.22      146.31      3.21 o
  -4   6   2      104.59      101.94      2.67 o
  -3   6   2       38.58       34.76      0.89 o
  -2   6   2        0.01       -0.08      0.13 o
  -1   6   2        0.78        0.62      0.18 o
   0   6   2        0.18        0.15      0.13 o
   1   6   2      165.13      172.98      3.23 o
   2   6   2       19.63       18.92      0.62 o
   3   6   2      115.13      115.56      2.16 o
   4   6   2        0.05       -0.26      0.18 o
   5   6   2       42.13       40.39      1.93 o
   6   6   2        0.10       -0.09      0.26 o
  -9   7   2        0.59        0.53      0.37 o
  -8   7   2       39.87       41.27      2.85 o
  -7   7   2        6.66        7.78      0.65 o
  -6   7   2        7.67        8.34      0.50 o
  -5   7   2       26.56       24.91      0.98 o
  -4   7   2       52.95       53.83      1.27 o
  -3   7   2        0.00       -0.08      0.16 o
  -2   7   2       20.37       19.64      0.65 o
  -1   7   2       22.95       21.43      0.71 o
   0   7   2       69.21       63.51      1.45 o
   1   7   2        0.76        0.62      0.20 o
   2   7   2        1.13        1.03      0.23 o
   3   7   2        4.91        5.70      0.77 o
   4   7   2        0.98        0.98      0.29 o
   5   7   2        4.68        4.16      0.92 o
  -9   8   2        7.34        6.27      1.39 o
  -8   8   2        5.82        6.83      0.85 o
  -7   8   2        9.63       10.64      0.76 o
  -6   8   2       33.83       36.60      1.10 o
  -5   8   2       37.94       39.12      1.12 o
  -4   8   2       68.48       64.19      1.48 o
  -3   8   2       13.90       12.45      0.61 o
  -2   8   2      464.77      476.79      7.41 o
  -1   8   2       16.89       17.08      0.65 o
   0   8   2      168.51      174.30      3.11 o
   1   8   2       32.45       34.80      1.01 o
   2   8   2        0.27        0.85      0.33 o
   3   8   2       10.63       10.93      0.85 o
   4   8   2        0.95        0.62      0.46 o
  -8   9   2        8.92       10.23      0.87 o
  -7   9   2        0.06        0.36      0.27 o
  -6   9   2       54.86       58.46      1.51 o
  -5   9   2       78.90       77.19      2.11 o
  -4   9   2        0.82        0.48      0.22 o
  -3   9   2        0.37        0.70      0.23 o
  -2   9   2       95.68       92.86      2.27 o
  -1   9   2        1.88        1.95      0.32 o
   0   9   2       63.72       69.47      1.63 o
   1   9   2       12.80       14.07      0.81 o
   2   9   2        1.80        1.56      0.33 o
   3   9   2        3.50        3.48      0.54 o
  -7  10   2       20.13       22.16      1.66 o
  -6  10   2        0.02        0.34      0.26 o
  -5  10   2       63.67       69.74      1.75 o
  -4  10   2        0.41        0.74      0.29 o
  -3  10   2        6.15        7.00      0.56 o
  -2  10   2       27.35       27.41      1.06 o
  -1  10   2       29.30       29.80      1.01 o
   0  10   2        0.57        0.82      0.27 o
   1  10   2        5.13        6.28      0.70 o
  -5  11   2        5.46        8.28      0.62 o
  -4  11   2        2.72        4.05      0.45 o
  -3  11   2        0.00        0.62      0.33 o
  -2  11   2        0.56        1.08      0.33 o
  -1  11   2        0.76        1.94      0.62 o
   0 -11   3        0.14        0.46      0.33 o
   1 -11   3        0.13        0.62      0.33 o
   2 -11   3        0.61        1.03      0.37 o
   3 -11   3        4.63        7.66      0.77 o
   4 -11   3        0.03        0.46      0.33 o
   5 -11   3        6.14       11.07      1.62 o
  -2 -10   3       10.52       12.72      0.87 o
  -1 -10   3       52.29       59.45      1.90 o
   0 -10   3        2.12        2.97      0.48 o
   1 -10   3        0.89        0.62      0.33 o
   2 -10   3        6.12        6.07      0.65 o
   3 -10   3        5.44        7.30      0.65 o
   4 -10   3       11.36       12.20      0.81 o
   5 -10   3       10.99       12.73      0.87 o
   6 -10   3       18.67       20.06      1.03 o
   7 -10   3        0.44        0.55      0.37 o
  -3  -9   3        3.07        4.62      0.77 o
  -2  -9   3       23.37       24.32      1.09 o
  -1  -9   3      118.52      116.57      2.94 o
   0  -9   3       26.81       23.92      1.09 o
   1  -9   3       92.69       86.23      2.40 o
   2  -9   3        0.21       -0.08      0.23 o
   3  -9   3        1.39        1.77      0.44 o
   4  -9   3        0.05        0.31      0.33 o
   5  -9   3       48.28       39.70      1.85 o
   6  -9   3        3.82        3.62      0.54 o
   7  -9   3        2.06        2.16      0.44 o
   8  -9   3        2.65        3.08      0.77 o
  -5  -8   3        6.42        5.15      0.85 o
  -4  -8   3        1.39        2.42      1.08 o
  -3  -8   3       17.48       15.40      0.68 o
  -2  -8   3       36.76       35.47      1.04 o
  -1  -8   3      223.84      232.92      3.97 o
   0  -8   3       78.22       78.84      1.66 o
   1  -8   3      222.30      224.18      4.80 o
   2  -8   3       26.62       24.86      1.08 o
   3  -8   3        7.75        9.40      0.65 o
   4  -8   3       59.36       48.78      1.53 o
   5  -8   3        5.03        3.73      0.48 o
   6  -8   3       58.98       57.92      1.80 o
   7  -8   3        7.07        5.82      0.59 o
   8  -8   3       14.13       14.80      1.39 o
  -6  -7   3        5.45        5.98      0.70 o
  -5  -7   3       29.49       36.43      2.70 o
  -4  -7   3      141.04      133.83      3.16 o
  -3  -7   3       39.49       39.97      1.10 o
  -2  -7   3      279.46      268.87      4.42 o
  -1  -7   3       69.96       64.66      1.39 o
   0  -7   3       30.04       32.52      0.86 o
   1  -7   3       36.20       33.07      0.89 o
   2  -7   3        1.25        1.62      0.22 o
   3  -7   3        3.83        2.36      0.24 o
   4  -7   3       13.34       11.03      0.50 o
   5  -7   3      135.71      142.62      2.99 o
   6  -7   3        3.06        3.12      0.36 o
   7  -7   3      204.10      219.66      4.97 o
   8  -7   3        0.04        0.23      0.33 o
   9  -7   3       17.55       20.92      1.09 o
  -6  -6   3        0.34        0.77      0.37 o
  -5  -6   3       75.67       79.69      2.18 o
  -4  -6   3       66.79       64.70      2.77 o
  -3  -6   3       14.47       14.78      0.80 o
  -2  -6   3        3.00        3.64      0.63 o
  -1  -6   3      138.63      154.60      2.67 o
   0  -6   3       69.49       59.10      2.27 o
   1  -6   3      127.09      137.92      3.34 o
   2  -6   3       16.83       16.67      0.44 o
   3  -6   3      159.23      175.58      3.24 o
   4  -6   3       54.07       53.04      1.35 o
   5  -6   3       51.53       49.55      0.98 o
   6  -6   3        0.42        0.48      0.20 o
   7  -6   3       44.34       46.77      1.00 o
   8  -6   3        2.89        3.04      0.48 o
   9  -6   3        0.01        0.15      0.46 o
  -7  -5   3        1.41        2.71      0.92 o
  -6  -5   3        2.82        2.55      0.44 o
  -5  -5   3       53.73       56.43      1.69 o
  -4  -5   3        1.86        1.14      0.22 o
  -3  -5   3       10.04        8.24      0.34 o
  -2  -5   3      105.83      104.28      1.63 o
  -1  -5   3       44.41       39.03      0.72 o
   0  -5   3       55.24       51.65      1.45 o
   1  -5   3       10.13       13.68      0.52 o
   2  -5   3       17.81       20.75      0.47 o
   3  -5   3        9.15       13.22      0.37 o
   4  -5   3      160.14      191.75      2.69 o
   5  -5   3      294.11      299.22      4.45 o
   6  -5   3      202.89      201.60      6.74 o
   7  -5   3       67.03       68.21      1.27 o
   8  -5   3        0.42        0.20      0.22 o
   9  -5   3        1.86        2.90      0.44 o
  -8  -4   3        4.47        6.09      0.65 o
  -7  -4   3       10.46       10.68      0.61 o
  -6  -4   3       19.37       20.39      0.74 o
  -5  -4   3       10.72       11.53      0.50 o
  -4  -4   3        4.74        4.82      0.32 o
  -3  -4   3      201.66      206.51      2.84 o
  -2  -4   3      137.04      143.80      2.06 o
  -1  -4   3        0.69        0.98      0.13 o
   0  -4   3      624.60      664.42      8.35 o
   1  -4   3        7.16        5.87      0.36 o
   2  -4   3     3791.42     4256.14     52.07 o
   3  -4   3       18.02       25.62      0.53 o
   4  -4   3      195.17      207.75      2.85 o
   5  -4   3       96.71       94.40      1.48 o
   6  -4   3       83.54       82.67      1.41 o
   7  -4   3      149.84      148.95      2.67 o
   8  -4   3        1.95        2.11      0.44 o
   9  -4   3        3.39        4.47      0.54 o
  -8  -3   3       21.66       18.52      0.77 o
  -7  -3   3        4.03        4.61      0.47 o
  -6  -3   3       36.00       34.41      0.97 o
  -5  -3   3       84.08       85.41      1.69 o
  -4  -3   3       43.34       45.67      1.43 o
  -3  -3   3      339.09      366.32      4.77 o
  -2  -3   3      558.91      632.28      9.07 o
  -1  -3   3       12.69       15.61      0.41 o
   0  -3   3       27.85       23.37      0.67 o
   1  -3   3       20.72       20.50      0.40 o
   2  -3   3       24.85       28.13      0.53 o
   3  -3   3      189.34      192.51      2.58 o
   4  -3   3       26.46       28.10      0.59 o
   5  -3   3       15.40       16.38      0.46 o
   6  -3   3       13.03       10.96      0.39 o
   7  -3   3        0.26        0.31      0.22 o
   8  -3   3       24.43       22.99      0.98 o
   9  -3   3        7.53        7.67      0.65 o
  -9  -2   3        8.23        9.15      0.78 o
  -8  -2   3       16.22       16.36      0.71 o
  -7  -2   3      387.71      399.91      9.22 o
  -6  -2   3       50.51       47.80      1.15 o
  -5  -2   3       24.15       18.91      1.08 o
  -4  -2   3       13.94       13.80      0.37 o
  -3  -2   3      299.54      334.83      4.33 o
  -2  -2   3       93.19       88.34      2.14 o
  -1  -2   3       73.41       82.01      1.20 o
   0  -2   3       64.48       61.83      1.42 o
   1  -2   3       59.91       62.95      0.92 o
   2  -2   3        7.55        7.16      0.23 o
   3  -2   3       35.38       32.22      0.59 o
   4  -2   3        0.20        0.29      0.11 o
   5  -2   3        0.25        0.31      0.12 o
   6  -2   3       19.33       20.74      0.56 o
   7  -2   3      124.13      124.15      2.83 o
   8  -2   3       73.11       72.08      2.62 o
   9  -2   3       34.44       30.65      1.25 o
  -9  -1   3        5.22        5.91      0.53 o
  -8  -1   3        3.18        3.16      0.53 o
  -7  -1   3      118.43      116.00      2.19 o
  -6  -1   3      246.28      252.57      4.09 o
  -5  -1   3      149.03      146.34      2.49 o
  -4  -1   3      127.00      149.03      2.07 o
  -3  -1   3     1108.23     1142.56     14.13 o
  -2  -1   3       12.78       16.11      0.34 o
  -1  -1   3      139.71      123.65      1.68 o
   0  -1   3      136.20      129.85      1.73 o
   1  -1   3      234.94      224.76      2.91 o
   2  -1   3       16.52       17.17      0.40 o
   3  -1   3        9.30       12.89      0.32 o
   4  -1   3       41.10       35.52      0.67 o
   5  -1   3        1.09        0.91      0.15 o
   6  -1   3       57.62       63.20      1.33 o
   7  -1   3       17.38       16.40      0.81 o
   8  -1   3       25.78       22.91      0.98 o
   9  -1   3        1.17        1.01      0.46 o
  -9   0   3        8.31        7.66      0.53 o
  -8   0   3       22.48       22.66      0.80 o
  -7   0   3       47.07       43.90      1.12 o
  -6   0   3       10.33        8.08      0.44 o
  -5   0   3      126.02      127.88      2.25 o
  -4   0   3        2.07        4.82      0.23 o
  -3   0   3       11.77       10.63      0.28 o
  -2   0   3     1489.73     1581.02     25.06 o
  -1   0   3      702.87      688.83      8.57 o
   0   0   3     2185.76     2224.23     27.30 o
   1   0   3       13.16        9.29      0.24 o
   2   0   3       72.58       70.01      1.90 o
   3   0   3      165.98      173.59      3.58 o
   5   0   3       31.67       33.57      1.90 o
   6   0   3      120.42      123.87      2.78 o
   7   0   3        2.95        3.24      0.44 o
   8   0   3        0.03        0.31      0.33 o
   9   0   3        0.25        0.31      0.33 o
 -10   1   3       15.58       17.12      0.80 o
  -9   1   3        7.75        8.81      0.59 o
  -8   1   3      350.41      353.13      5.95 o
  -7   1   3       51.02       47.21      1.16 o
  -6   1   3       58.65       51.16      1.16 o
  -5   1   3       20.51       18.60      0.71 o
  -4   1   3        7.85        3.71      0.20 o
  -3   1   3      778.13      786.04      9.80 o
  -2   1   3        8.21        4.54      0.17 o
  -1   1   3     5694.86     5577.57     68.13 o
   0   1   3       61.60       55.03      0.83 o
   1   1   3      905.50      902.73     12.84 o
   2   1   3        3.13        3.01      0.20 o
   3   1   3     3414.62     3607.76     62.76 o
   4   1   3      214.85      192.62      2.62 o
   5   1   3      410.72      399.68      6.05 o
   6   1   3       36.58       32.77      1.14 o
   7   1   3        1.12        3.79      1.46 o
   8   1   3        0.29        1.18      0.39 o
   9   1   3        1.75        2.26      0.85 o
 -10   2   3        7.02        7.13      0.57 o
  -9   2   3      157.79      160.99      3.02 o
  -8   2   3        7.70        7.76      0.53 o
  -7   2   3        0.02        0.10      0.18 o
  -6   2   3       13.75       15.97      0.59 o
  -5   2   3       23.94       21.62      0.56 o
  -4   2   3     1010.91     1044.85     13.01 o
  -3   2   3      134.47      148.22      2.04 o
  -2   2   3       13.88       13.49      0.31 o
  -1   2   3      145.77      151.21      3.25 o
   0   2   3        9.91        7.35      0.27 o
   1   2   3      116.00      117.40      1.83 o
   2   2   3       59.19       47.42      0.80 o
   3   2   3      116.37      115.07      1.65 o
   4   2   3       16.61       16.09      0.64 o
   5   2   3       56.40       57.96      1.24 o
   6   2   3       39.94       39.08      1.31 o
   7   2   3        0.48        0.06      0.26 o
   8   2   3        2.16        2.40      1.16 o
 -10   3   3        2.69        3.10      0.54 o
  -9   3   3       10.12       10.44      0.59 o
  -8   3   3       44.64       43.22      1.47 o
  -7   3   3       48.94       45.36      1.12 o
  -6   3   3       20.88       22.96      0.68 o
  -5   3   3       16.84       16.44      0.42 o
  -4   3   3        0.51        0.91      0.10 o
  -3   3   3      205.46      218.71      2.91 o
  -2   3   3      193.78      201.70      2.67 o
  -1   3   3      163.50      173.35      3.11 o
   0   3   3       82.83       76.20      1.15 o
   1   3   3      183.86      182.75      2.46 o
   2   3   3        1.18        1.50      0.12 o
   3   3   3       19.67       17.01      0.53 o
   4   3   3       23.87       23.59      0.71 o
   5   3   3        9.52       10.34      0.50 o
   6   3   3       24.01       23.45      0.98 o
   7   3   3        1.50        1.23      0.33 o
   8   3   3        0.02        0.15      0.33 o
 -10   4   3        0.02       -0.25      0.26 o
  -9   4   3        0.31        0.22      0.26 o
  -8   4   3       14.11       11.12      0.76 o
  -7   4   3       11.45        9.82      0.65 o
  -6   4   3       32.28       31.95      1.86 o
  -5   4   3       27.85       28.25      0.99 o
  -4   4   3      508.06      538.63      6.89 o
  -3   4   3        8.82       10.83      0.29 o
  -2   4   3      662.76      697.40      8.76 o
  -1   4   3      547.63      565.12     10.63 o
   0   4   3        2.91        3.00      0.22 o
   1   4   3      561.86      606.53      7.68 o
   2   4   3        0.96        1.29      0.17 o
   3   4   3      109.70      103.39      1.90 o
   4   4   3        1.23        1.24      0.25 o
   5   4   3      144.97      145.98      2.64 o
   6   4   3        3.81        3.27      0.48 o
   7   4   3        3.42        4.73      0.65 o
 -10   5   3        5.11        4.76      0.65 o
  -9   5   3        5.29        5.09      0.65 o
  -8   5   3       84.67       81.15      2.23 o
  -7   5   3       27.52       23.80      2.39 o
  -6   5   3       26.81       26.83      1.03 o
  -5   5   3       94.90       98.16      1.86 o
  -4   5   3       51.72       45.34      1.85 o
  -3   5   3       21.83       18.76      0.72 o
  -2   5   3        0.60        0.31      0.09 o
  -1   5   3       97.86      103.25      1.52 o
   0   5   3      170.63      165.45      2.34 o
   1   5   3      349.68      363.72      4.79 o
   2   5   3      154.47      152.84      2.61 o
   3   5   3        0.85        1.66      0.27 o
   4   5   3       23.09       27.06      0.93 o
   5   5   3        0.09        0.77      0.33 o
   6   5   3        0.22       -0.08      0.33 o
   7   5   3        0.38        0.40      0.37 o
  -9   6   3       57.39       56.58      1.85 o
  -8   6   3       10.87       13.55      1.39 o
  -7   6   3       87.44       79.06      3.39 o
  -6   6   3       41.75       36.43      1.57 o
  -5   6   3        6.54        4.34      0.36 o
  -4   6   3      361.05      359.22      5.69 o
  -3   6   3       39.18       37.12      0.98 o
  -2   6   3       12.35       10.24      0.44 o
  -1   6   3        1.72        1.44      0.24 o
   0   6   3       35.32       33.70      1.10 o
   1   6   3       22.09       21.10      0.67 o
   2   6   3       30.89       30.03      0.87 o
   3   6   3       32.63       32.99      0.95 o
   4   6   3       15.47       14.47      1.78 o
   5   6   3       32.23       31.31      1.20 o
   6   6   3        0.39        0.77      0.37 o
  -9   7   3       63.45       56.73      3.08 o
  -8   7   3        3.14        2.92      0.62 o
  -7   7   3      135.93      123.58      3.10 o
  -6   7   3       14.10       13.92      1.31 o
  -5   7   3       17.11       14.01      0.80 o
  -4   7   3       19.44       19.95      0.71 o
  -3   7   3        9.55        8.97      0.55 o
  -2   7   3        0.21        0.15      0.18 o
  -1   7   3        1.45        1.47      0.27 o
   0   7   3       46.46       44.51      1.10 o
   1   7   3       24.20       24.97      0.98 o
   2   7   3        3.10        3.55      0.44 o
   3   7   3        0.52        0.55      0.26 o
   4   7   3        3.24        2.87      0.44 o
   5   7   3        0.23        1.39      0.46 o
  -8   8   3        1.15        1.50      0.37 o
  -7   8   3        3.25        3.08      0.44 o
  -6   8   3        4.75        4.06      0.54 o
  -5   8   3        5.27        4.44      0.44 o
  -4   8   3       84.69       85.03      1.84 o
  -3   8   3        4.48        5.03      0.44 o
  -2   8   3        4.65        4.47      0.38 o
  -1   8   3        1.12        1.23      0.27 o
   0   8   3      256.81      271.37      4.54 o
   1   8   3       27.82       26.51      1.46 o
   2   8   3       25.51       27.57      1.14 o
   3   8   3        2.30        1.54      0.37 o
   4   8   3        0.05        0.77      0.33 o
  -8   9   3        0.30        0.84      0.62 o
  -7   9   3       20.16       22.99      1.14 o
  -6   9   3        0.63        1.23      0.27 o
  -5   9   3        0.51        0.92      0.29 o
  -4   9   3        4.27        3.85      0.44 o
  -3   9   3      281.84      279.87      4.74 o
  -2   9   3        1.67        1.93      0.36 o
  -1   9   3      167.44      167.73      3.08 o
   0   9   3       82.10       88.69      2.54 o
   1   9   3        4.23        5.09      0.59 o
   2   9   3       66.23       64.46      2.01 o
  -6  10   3        2.98        2.93      0.41 o
  -5  10   3        0.55        0.69      0.33 o
  -4  10   3        0.41        0.67      0.27 o
  -3  10   3       39.50       40.13      1.21 o
  -2  10   3        4.28        5.01      0.53 o
  -1  10   3        6.46        6.05      0.65 o
   0  10   3        5.34        6.05      0.65 o
   1  10   3        5.54        8.09      0.85 o
  -4  11   3        1.26        0.83      0.29 o
  -3  11   3        5.06        6.14      0.72 o
   1 -11   4        0.40        1.52      0.77 o
   2 -11   4        1.70        2.28      0.48 o
   3 -11   4        4.24        4.16      0.65 o
   4 -11   4        0.51        0.15      0.33 o
  -2 -10   4        1.17        0.90      0.37 o
  -1 -10   4        0.45        0.95      0.37 o
   0 -10   4        1.40        1.28      0.37 o
   1 -10   4        2.32        3.11      0.77 o
   2 -10   4        6.74        7.40      0.65 o
   3 -10   4        0.17        0.06      0.26 o
   4 -10   4        1.56        2.67      0.48 o
   5 -10   4        6.43        8.84      1.00 o
   6 -10   4        3.13        3.52      0.85 o
  -3  -9   4        1.62        0.77      0.54 o
  -2  -9   4        3.61        3.25      0.41 o
  -1  -9   4        0.44        0.69      0.33 o
   0  -9   4       79.88       73.16      2.07 o
   1  -9   4        2.51        2.97      0.48 o
   2  -9   4       31.97       25.12      1.09 o
   3  -9   4       96.76       83.39      2.29 o
   4  -9   4       13.06        9.27      0.76 o
   5  -9   4        1.41        1.16      0.33 o
   6  -9   4        2.42        2.75      0.48 o
   7  -9   4        4.16        4.05      0.69 o
  -4  -8   4        0.23        1.21      0.37 o
  -3  -8   4        6.39        5.93      0.65 o
  -2  -8   4       43.08       38.06      1.42 o
  -1  -8   4       10.66        8.53      0.78 o
   0  -8   4      382.09      344.11      5.54 o
   1  -8   4        9.37        9.00      0.63 o
   2  -8   4      126.93      111.52      2.34 o
   3  -8   4       29.30       23.43      0.98 o
   4  -8   4        2.20        0.85      0.33 o
   5  -8   4       84.92       71.11      3.47 o
   6  -8   4        0.00       -0.18      0.26 o
   7  -8   4        0.01       -0.15      0.33 o
   8  -8   4        0.06        0.31      0.62 o
  -5  -7   4        0.08        0.23      0.33 o
  -4  -7   4        4.48        4.11      0.48 o
  -3  -7   4       16.21       17.50      0.87 o
  -2  -7   4       25.23       25.12      0.87 o
  -1  -7   4      343.59      356.20      5.66 o
   0  -7   4       29.27       30.03      0.86 o
   1  -7   4      287.32      294.09      4.79 o
   2  -7   4       53.99       56.07      1.27 o
   3  -7   4       18.05       16.88      0.67 o
   4  -7   4       10.74        9.22      0.45 o
   5  -7   4       32.05       29.85      0.88 o
   6  -7   4       10.57       10.42      0.70 o
   7  -7   4      102.71      108.66      2.72 o
   8  -7   4       18.34       22.04      1.54 o
  -6  -6   4        1.69        1.99      0.77 o
  -5  -6   4      231.67      244.97      5.18 o
  -4  -6   4        0.03        0.77      0.33 o
  -3  -6   4      156.05      157.58      2.82 o
  -2  -6   4       17.11       15.01      0.56 o
  -1  -6   4       35.67       33.28      0.89 o
   0  -6   4       36.74       33.32      0.86 o
   1  -6   4       20.92       23.06      0.68 o
   2  -6   4       80.71       64.58      3.67 o
   3  -6   4       32.19       28.75      0.97 o
   4  -6   4       26.70       29.65      0.89 o
   5  -6   4        8.67        9.29      0.42 o
   6  -6   4      106.55      115.94      2.07 o
   7  -6   4       60.48       64.45      1.25 o
   8  -6   4       73.48       80.38      2.18 o
   9  -6   4       16.65       18.65      1.39 o
  -7  -5   4       20.43       19.87      2.00 o
  -6  -5   4       59.41       57.19      1.80 o
  -5  -5   4       26.08       25.59      1.09 o
  -4  -5   4        6.04        7.42      0.59 o
  -3  -5   4       57.87       62.46      1.36 o
  -2  -5   4        5.70        4.61      0.32 o
  -1  -5   4       20.44       19.63      0.62 o
   0  -5   4       57.30       58.08      1.21 o
   1  -5   4        8.29       10.35      0.41 o
   2  -5   4      135.37      142.57      2.03 o
   3  -5   4       22.78       22.41      0.52 o
   4  -5   4        6.36        6.82      0.32 o
   5  -5   4        4.96        5.13      0.31 o
   6  -5   4      167.44      164.06      3.12 o
   7  -5   4       33.02       30.44      0.77 o
   8  -5   4       15.98       18.58      1.23 o
   9  -5   4       26.88       34.15      2.39 o
  -8  -4   4        9.62       12.41      1.46 o
  -7  -4   4       26.23       26.38      1.14 o
  -6  -4   4       25.44       28.53      1.14 o
  -5  -4   4       43.66       39.10      1.31 o
  -4  -4   4        4.84        5.46      0.32 o
  -3  -4   4       97.35       98.97      1.53 o
  -2  -4   4       87.90       90.71      1.80 o
  -1  -4   4      302.88      317.20      4.89 o
   0  -4   4       26.28       32.16      0.77 o
   1  -4   4        0.00        0.06      0.10 o
   2  -4   4       90.06      101.78      1.49 o
   3  -4   4        0.76        0.13      0.09 o
   4  -4   4       76.54       79.25      1.29 o
   5  -4   4      302.43      287.37      6.45 o
   6  -4   4        2.06        2.10      0.23 o
   7  -4   4      219.47      227.57      3.77 o
   8  -4   4       14.30       15.04      0.81 o
   9  -4   4        1.25        1.90      0.46 o
  -8  -3   4       40.14       41.47      1.21 o
  -7  -3   4       71.80       65.92      1.51 o
  -6  -3   4        1.00        0.92      0.27 o
  -5  -3   4        1.48        1.55      0.37 o
  -4  -3   4        0.33        0.57      0.19 o
  -3  -3   4       37.74       48.41      0.86 o
  -2  -3   4      208.05      220.28      2.92 o
  -1  -3   4      281.19      286.30      4.39 o
   0  -3   4       36.02       38.99      0.91 o
   1  -3   4       39.66       51.53      0.81 o
   2  -3   4      134.78      136.30      1.90 o
   3  -3   4       10.09        9.46      0.31 o
   4  -3   4       11.92       11.69      0.34 o
   5  -3   4        2.04        2.73      0.23 o
   6  -3   4        0.41        0.64      0.20 o
   7  -3   4       15.75       15.40      1.00 o
   8  -3   4        0.11        0.00      0.39 o
   9  -3   4        4.74        3.48      0.48 o
  -9  -2   4        0.07        0.41      0.31 o
  -8  -2   4       43.16       46.06      1.27 o
  -7  -2   4       41.76       41.79      1.15 o
  -6  -2   4      171.23      175.57      3.02 o
  -5  -2   4        0.16        0.41      0.18 o
  -4  -2   4       15.37       16.69      0.42 o
  -3  -2   4       63.60       58.79      0.96 o
  -2  -2   4      403.34      419.79      5.35 o
  -1  -2   4      733.47      779.28      9.72 o
   0  -2   4        2.11        1.94      0.12 o
   1  -2   4       75.13       75.64      1.11 o
   2  -2   4       19.85       14.55      0.34 o
   3  -2   4       50.85       50.07      0.86 o
   4  -2   4      159.57      162.80      2.27 o
   5  -2   4        7.74        8.40      0.47 o
   6  -2   4        1.43        1.11      0.20 o
   7  -2   4       32.45       30.99      1.77 o
   8  -2   4        0.76        1.35      0.39 o
   9  -2   4        4.36        4.46      0.54 o
  -9  -1   4        0.14        0.51      0.27 o
  -8  -1   4       12.10       11.51      0.93 o
  -7  -1   4        6.15        5.86      0.51 o
  -6  -1   4       10.68       10.45      0.50 o
  -5  -1   4       14.74       15.52      0.53 o
  -4  -1   4      327.79      348.04      4.69 o
  -3  -1   4      227.00      274.02      5.23 o
  -2  -1   4     1027.27     1156.17     14.32 o
  -1  -1   4       65.41       72.50      1.06 o
   0  -1   4      221.57      205.86      2.71 o
   1  -1   4      365.50      346.89      4.43 o
   2  -1   4       45.39       39.66      0.67 o
   3  -1   4      582.25      569.67      7.18 o
   4  -1   4        7.66       10.54      0.31 o
   5  -1   4        1.51        0.99      0.18 o
   6  -1   4        5.03        4.50      0.32 o
   7  -1   4       12.24       10.36      0.70 o
   8  -1   4       32.70       26.85      1.93 o
   9  -1   4        1.71        0.92      0.33 o
  -9   0   4        1.05        0.54      0.32 o
  -8   0   4        0.00        0.09      0.22 o
  -7   0   4        9.60        9.72      0.50 o
  -6   0   4       52.12       51.46      1.21 o
  -5   0   4        6.59        5.06      0.36 o
  -4   0   4      145.28      167.71      2.35 o
  -3   0   4        6.77        6.74      0.28 o
  -2   0   4      664.82      671.06      8.39 o
  -1   0   4     1240.61     1301.70     16.08 o
   0   0   4      203.05      204.06      2.68 o
   1   0   4        0.18        0.35      0.26 o
   2   0   4      177.16      175.82      2.76 o
   3   0   4        0.18       -0.03      0.10 o
   4   0   4       14.94       12.54      0.44 o
   5   0   4        6.37        6.25      0.38 o
   6   0   4        0.00        0.00      0.18 o
   7   0   4        2.54        2.87      0.69 o
   8   0   4       22.72       18.24      0.92 o
   9   0   4        0.02        0.23      0.33 o
  -9   1   4        5.07        5.86      0.53 o
  -8   1   4       12.20       13.41      0.62 o
  -7   1   4       50.59       50.05      1.25 o
  -6   1   4       79.05       76.77      4.21 o
  -5   1   4      173.33      169.93      6.45 o
  -4   1   4      197.07      193.95      2.65 o
  -3   1   4        0.00        0.12      0.08 o
  -2   1   4      989.13     1033.25     12.80 o
  -1   1   4      129.16      135.92      1.87 o
   0   1   4      411.71      416.46      5.28 o
   1   1   4      205.57      222.72      3.41 o
   2   1   4      778.24      820.71     11.80 o
   3   1   4     2942.42     2955.02     41.60 o
   4   1   4      217.20      197.70      7.26 o
   5   1   4      505.46      503.52      7.56 o
   6   1   4      102.81       95.50      2.17 o
   7   1   4       34.47       30.02      1.14 o
   8   1   4        7.60        7.33      0.70 o
 -10   2   4        6.54        7.40      0.56 o
  -9   2   4       55.31       50.95      1.36 o
  -8   2   4       73.02       74.06      1.66 o
  -7   2   4      109.35      101.85      2.02 o
  -6   2   4      530.70      516.41      7.79 o
  -5   2   4       93.04       84.40      3.36 o
  -4   2   4      124.15      101.48      1.52 o
  -3   2   4      222.85      208.42      2.81 o
  -2   2   4      170.62      181.16      2.46 o
  -1   2   4     1200.43     1178.74     14.57 o
   0   2   4       67.03       61.13      0.96 o
   1   2   4      334.29      354.29      4.56 o
   2   2   4      719.62      721.97     10.47 o
   3   2   4       10.99       11.25      0.44 o
   4   2   4       37.53       34.60      0.86 o
   5   2   4       50.34       45.41      1.17 o
   6   2   4        7.10        8.80      0.65 o
   7   2   4        0.02       -0.03      0.26 o
   8   2   4        0.00        0.35      0.37 o
 -10   3   4        7.76        6.86      0.76 o
  -9   3   4       11.67       10.18      0.76 o
  -8   3   4        1.76        2.17      0.36 o
  -7   3   4      117.59      118.57      3.62 o
  -6   3   4        1.48        2.12      0.29 o
  -5   3   4       25.93       26.96      0.60 o
  -4   3   4       36.60       37.59      0.73 o
  -3   3   4       31.98       30.08      0.59 o
  -2   3   4        9.72        8.96      0.28 o
  -1   3   4       20.37       21.12      0.44 o
   0   3   4        0.37        0.04      0.08 o
   1   3   4      228.48      230.90      3.08 o
   2   3   4      476.57      468.47      6.97 o
   3   3   4       80.40       76.29      1.51 o
   4   3   4      127.13      121.37      2.22 o
   5   3   4       59.14       54.74      1.27 o
   6   3   4        9.47        8.11      0.65 o
   7   3   4        6.42        8.11      0.76 o
 -10   4   4        4.01        6.21      0.70 o
  -9   4   4        7.44        9.03      0.92 o
  -8   4   4       15.20       12.29      1.23 o
  -7   4   4       10.95        8.37      1.00 o
  -6   4   4        3.72        3.09      0.44 o
  -5   4   4        2.43        2.98      0.32 o
  -4   4   4       40.21       45.14      0.83 o
  -3   4   4       10.67       11.93      0.36 o
  -2   4   4      351.26      386.20      5.02 o
  -1   4   4       46.08       47.33      0.85 o
   0   4   4      440.10      447.11      6.03 o
   1   4   4       53.37       56.26      0.98 o
   2   4   4       15.78       15.61      0.53 o
   3   4   4      200.01      189.11      8.90 o
   4   4   4       76.26       71.31      1.51 o
   5   4   4        5.85        5.67      0.44 o
   6   4   4        8.23        6.57      0.65 o
   7   4   4        0.15        0.33      0.39 o
  -9   5   4        1.79        2.20      0.44 o
  -8   5   4       13.54       11.52      0.76 o
  -7   5   4       97.79       91.09      2.40 o
  -6   5   4        5.49        5.63      0.54 o
  -5   5   4      181.14      165.25      2.91 o
  -4   5   4        0.16        0.31      0.18 o
  -3   5   4        2.20        2.00      0.27 o
  -2   5   4       23.41       24.62      0.71 o
  -1   5   4        8.64        8.81      0.54 o
   0   5   4       94.77       98.98      1.53 o
   1   5   4       12.36       11.65      0.50 o
   2   5   4       59.48       57.94      1.27 o
   3   5   4        8.68        9.40      0.58 o
   4   5   4        9.44        9.83      0.53 o
   5   5   4       50.58       50.05      1.33 o
   6   5   4        0.08        0.31      0.33 o
  -9   6   4        2.01        1.66      0.54 o
  -8   6   4      120.78      115.18      3.47 o
  -7   6   4       41.18       40.26      4.08 o
  -6   6   4       20.00       17.57      0.68 o
  -5   6   4        4.16        6.14      0.41 o
  -4   6   4       17.50       16.14      0.62 o
  -3   6   4        0.38        0.36      0.19 o
  -2   6   4        5.41        5.22      0.36 o
  -1   6   4        2.55        2.73      0.29 o
   0   6   4       15.03       15.78      0.97 o
   1   6   4       10.09        9.19      0.65 o
   2   6   4        3.41        3.08      0.44 o
   3   6   4        2.02        2.26      0.34 o
   4   6   4        1.83        2.54      0.36 o
   5   6   4       10.03       11.05      0.76 o
  -9   7   4        7.48       10.06      0.87 o
  -8   7   4        5.75        3.64      0.54 o
  -7   7   4        1.61        1.31      0.33 o
  -6   7   4       49.25       44.62      1.21 o
  -5   7   4       42.62       36.81      1.04 o
  -4   7   4      104.16      100.29      2.05 o
  -3   7   4        1.01        0.92      0.22 o
  -2   7   4        0.34        0.21      0.19 o
  -1   7   4        7.37        7.29      0.63 o
   0   7   4        0.35        0.55      0.31 o
   1   7   4        8.20        9.40      1.46 o
   2   7   4       42.55       39.17      1.36 o
   3   7   4        0.02        0.00      0.46 o
   4   7   4       12.91       13.72      1.23 o
  -8   8   4        0.00        0.62      0.33 o
  -7   8   4        1.98        2.32      0.44 o
  -6   8   4        3.89        5.42      0.47 o
  -5   8   4        4.39        5.20      0.44 o
  -4   8   4       24.16       24.76      1.29 o
  -3   8   4        0.65        0.79      0.22 o
  -2   8   4       13.63       13.49      0.67 o
  -1   8   4        1.03        1.58      0.29 o
   0   8   4        0.59        0.62      0.33 o
   1   8   4       13.57       11.83      0.81 o
   2   8   4       33.24       32.97      1.46 o
   3   8   4        0.70        1.16      0.33 o
  -7   9   4        0.04        0.00      0.33 o
  -6   9   4        2.00        2.22      0.36 o
  -5   9   4       31.84       33.76      1.07 o
  -4   9   4      106.65      105.52      2.53 o
  -3   9   4       21.44       20.23      0.84 o
  -2   9   4       49.05       48.44      1.39 o
  -1   9   4       87.40       86.24      2.40 o
   0   9   4       36.98       38.66      1.53 o
   1   9   4       21.85       20.91      1.03 o
   2   9   4       46.97       50.58      1.80 o
  -6  10   4        1.36        1.67      0.36 o
  -5  10   4        0.11        0.31      0.27 o
  -4  10   4        2.93        2.56      0.71 o
  -3  10   4       31.80       32.00      1.48 o
  -2  10   4        6.82        8.13      0.76 o
  -1  10   4       14.62       14.11      0.87 o
   0  10   4        0.53        1.16      0.44 o
   2 -11   5        0.76        1.00      0.44 o
   3 -11   5        0.10        0.26      0.37 o
  -1 -10   5        5.52        7.68      0.92 o
   0 -10   5        0.53        0.85      0.33 o
   1 -10   5       31.56       34.07      1.42 o
   2 -10   5        3.63        6.03      0.65 o
   3 -10   5        7.84        9.17      0.76 o
   4 -10   5        6.22        6.40      1.00 o
   5 -10   5        1.46        1.66      0.54 o
   6 -10   5       11.47       13.88      0.92 o
  -3  -9   5        1.36        1.88      0.77 o
  -2  -9   5        8.27       11.61      0.65 o
  -1  -9   5        3.31        6.23      0.53 o
   0  -9   5        5.09        5.70      0.65 o
   1  -9   5       17.31       15.93      0.92 o
   2  -9   5        7.64        4.39      0.54 o
   3  -9   5        1.08        0.69      0.39 o
   4  -9   5        4.95        5.32      0.65 o
   5  -9   5        1.09        1.80      0.44 o
   6  -9   5        6.22        8.25      1.31 o
   7  -9   5        5.06        4.47      0.65 o
  -4  -8   5       12.91       13.52      0.92 o
  -3  -8   5        0.70        1.94      1.08 o
  -2  -8   5        2.93        5.48      0.60 o
  -1  -8   5       25.82       26.11      0.89 o
   0  -8   5      100.44       97.22      2.02 o
   1  -8   5        8.10        6.14      0.47 o
   2  -8   5       55.48       43.10      1.19 o
   3  -8   5       65.65       54.41      1.30 o
   4  -8   5        2.65        2.87      0.44 o
   5  -8   5        3.90        2.85      0.44 o
   6  -8   5        0.05        0.39      0.33 o
   7  -8   5        3.31        2.41      0.44 o
   8  -8   5        0.34        1.54      0.62 o
  -5  -7   5        2.70        1.87      0.69 o
  -4  -7   5       34.07       30.85      1.77 o
  -3  -7   5       17.67       18.13      1.39 o
  -2  -7   5        2.86        1.92      0.32 o
  -1  -7   5        5.53        5.71      0.44 o
   0  -7   5      759.10      796.92     11.91 o
   1  -7   5       85.89       81.98      1.96 o
   2  -7   5      106.08      108.64      2.07 o
   3  -7   5        0.59        1.31      0.27 o
   4  -7   5        3.95        2.77      0.51 o
   5  -7   5       13.83       11.88      0.54 o
   6  -7   5        0.25        0.44      0.22 o
   7  -7   5       18.46       19.48      1.08 o
  -6  -6   5        1.15        1.54      0.44 o
  -5  -6   5       52.84       56.55      1.80 o
  -4  -6   5        0.47        0.77      0.33 o
  -3  -6   5      431.70      434.89      6.82 o
  -2  -6   5        3.48        3.60      0.36 o
  -1  -6   5      326.25      310.30      4.95 o
   0  -6   5        6.18        4.48      0.36 o
   1  -6   5       18.85       21.62      0.86 o
   2  -6   5       17.52       18.21      0.69 o
   3  -6   5        1.33        1.20      0.22 o
   4  -6   5       30.96       34.99      0.95 o
   5  -6   5        3.56        3.48      0.36 o
   6  -6   5       64.16       65.09      1.45 o
   7  -6   5        3.20        3.24      0.44 o
   8  -6   5       43.81       53.33      2.31 o
  -7  -5   5        0.23        0.85      0.44 o
  -6  -5   5       36.37       34.06      1.36 o
  -5  -5   5       33.85       30.16      1.25 o
  -4  -5   5       66.77       63.59      1.85 o
  -3  -5   5      293.06      288.57      4.65 o
  -2  -5   5        6.98        6.37      0.41 o
  -1  -5   5       39.39       34.90      1.00 o
   0  -5   5      249.07      254.27      4.09 o
   1  -5   5        5.07        5.04      0.36 o
   2  -5   5      171.73      172.07      2.91 o
   3  -5   5       50.89       53.43      1.18 o
   4  -5   5        3.65        2.82      0.29 o
   5  -5   5       56.38       55.98      1.13 o
   6  -5   5        8.86        9.05      0.50 o
   7  -5   5        3.28        4.33      0.41 o
   8  -5   5        0.43        0.85      0.33 o
   9  -5   5        7.35        8.06      0.70 o
  -7  -4   5        0.04        0.54      0.33 o
  -6  -4   5       16.91       15.80      0.87 o
  -5  -4   5        1.25        1.86      0.44 o
  -4  -4   5       17.30       14.27      0.70 o
  -3  -4   5       23.80       22.51      0.81 o
  -2  -4   5        1.66        1.25      0.18 o
  -1  -4   5       54.84       50.82      1.12 o
   0  -4   5       91.33       91.60      1.87 o
   1  -4   5      144.65      165.76      2.73 o
   2  -4   5       32.51       30.53      0.59 o
   3  -4   5       33.17       35.45      0.70 o
   4  -4   5      689.85      720.42     14.55 o
   5  -4   5        0.00        0.12      0.16 o
   6  -4   5      457.86      485.38      7.32 o
   7  -4   5        2.77        2.53      0.32 o
   8  -4   5        0.83        0.31      0.33 o
   9  -4   5        4.44        6.75      0.70 o
  -8  -3   5        6.77        7.94      0.76 o
  -7  -3   5       23.66       23.07      1.85 o
  -6  -3   5        1.29        1.93      0.44 o
  -5  -3   5       17.45       14.95      0.76 o
  -4  -3   5       54.21       52.16      1.76 o
  -3  -3   5       35.45       29.66      0.85 o
  -2  -3   5      219.56      226.09      3.05 o
  -1  -3   5        1.72        1.48      0.31 o
   0  -3   5       12.73       12.86      0.44 o
   1  -3   5      285.33      290.43      4.48 o
   2  -3   5      113.12      117.81      1.69 o
   3  -3   5      593.50      641.14      8.14 o
   4  -3   5       18.44       15.26      0.42 o
   5  -3   5       16.45       16.39      0.59 o
   6  -3   5       21.35       23.57      0.74 o
   7  -3   5       26.99       26.70      0.83 o
   8  -3   5        1.46        1.45      0.37 o
   9  -3   5        3.86        6.25      0.65 o
  -8  -2   5        3.57        3.50      0.45 o
  -7  -2   5       36.54       36.90      1.06 o
  -6  -2   5        0.03       -0.05      0.18 o
  -5  -2   5       38.07       32.97      0.88 o
  -4  -2   5       31.02       28.31      0.90 o
  -3  -2   5      312.78      316.35      4.16 o
  -2  -2   5        0.49        0.29      0.09 o
  -1  -2   5      130.40      156.57      2.15 o
   0  -2   5        5.84        4.31      0.20 o
   1  -2   5        0.11        0.31      0.09 o
   2  -2   5        0.08        0.13      0.09 o
   3  -2   5        2.53        2.46      0.18 o
   4  -2   5       18.69       19.40      0.59 o
   5  -2   5       10.94        8.87      0.44 o
   6  -2   5        2.96        3.25      0.37 o
   7  -2   5        4.92        5.36      1.00 o
   8  -2   5        2.38        2.96      0.85 o
   9  -2   5        8.28        9.25      0.85 o
  -9  -1   5       16.93       18.39      1.25 o
  -8  -1   5       78.14       84.08      1.86 o
  -7  -1   5       83.96       82.92      1.96 o
  -6  -1   5      335.94      334.94      5.31 o
  -5  -1   5        7.18        7.36      0.41 o
  -4  -1   5       74.77       87.16      2.14 o
  -3  -1   5        0.05        0.62      0.31 o
  -2  -1   5      398.33      468.81      6.01 o
  -1  -1   5      391.17      427.94      5.47 o
   0  -1   5      142.46      171.34      2.31 o
   1  -1   5      216.66      220.65      2.93 o
   2  -1   5        0.86        1.09      0.12 o
   3  -1   5        2.66        2.21      0.20 o
   4  -1   5        1.26        1.56      0.22 o
   5  -1   5       49.35       42.23      1.01 o
   6  -1   5        0.87        0.55      0.23 o
   7  -1   5       37.08       33.46      1.20 o
   8  -1   5       46.37       44.31      1.53 o
  -9   0   5        8.50        9.84      0.65 o
  -8   0   5       33.79       33.81      1.66 o
  -7   0   5       51.09       53.33      1.56 o
  -6   0   5      203.57      198.87      3.38 o
  -5   0   5        6.61        5.31      0.36 o
  -4   0   5      369.12      387.49      5.06 o
  -3   0   5       39.39       42.65      0.75 o
  -2   0   5      726.52      799.91     10.03 o
  -1   0   5       24.40       22.17      0.46 o
   0   0   5      315.02      331.28      4.29 o
   1   0   5      376.32      390.28      7.00 o
   2   0   5      300.11      310.67      4.71 o
   3   0   5       44.45       40.99      0.92 o
   4   0   5        0.08        0.46      0.22 o
   5   0   5       11.28       12.82      0.62 o
   6   0   5        4.42        3.46      0.32 o
   7   0   5        5.92        6.07      0.59 o
   8   0   5       27.13       26.59      1.20 o
  -9   1   5        1.57        2.62      0.36 o
  -8   1   5        0.27        0.46      0.27 o
  -7   1   5       18.19       16.73      0.68 o
  -6   1   5      357.06      371.50      5.78 o
  -5   1   5       26.48       24.48      0.88 o
  -4   1   5      115.94      113.50      1.69 o
  -3   1   5       12.40       14.71      0.39 o
  -2   1   5      466.20      451.24      5.78 o
  -1   1   5      247.90      264.79      3.49 o
   0   1   5       98.78       94.59      1.38 o
   1   1   5      142.38      121.85      1.98 o
   2   1   5       50.70       56.26      1.16 o
   3   1   5        3.21        4.04      0.61 o
   4   1   5       17.39       14.56      0.71 o
   5   1   5      323.63      307.94      4.89 o
   6   1   5       65.87       60.39      1.39 o
   7   1   5       94.23       89.09      2.40 o
   8   1   5       12.38       12.36      1.70 o
  -9   2   5       53.92       51.57      1.39 o
  -8   2   5        2.01        2.39      0.36 o
  -7   2   5      351.91      358.41      5.69 o
  -6   2   5        0.03        0.19      0.20 o
  -5   2   5       23.68       19.08      0.72 o
  -4   2   5       22.11       15.32      0.44 o
  -3   2   5      195.78      200.35      2.73 o
  -2   2   5      875.12      899.78     11.26 o
  -1   2   5      240.64      251.56      3.35 o
   0   2   5      523.65      525.52      6.70 o
   1   2   5       32.70       31.36      0.65 o
   2   2   5      104.25      109.22      1.93 o
   3   2   5       81.66       80.14      1.54 o
   4   2   5      193.01      178.85      3.03 o
   5   2   5      200.73      185.29      3.17 o
   6   2   5       30.01       25.28      1.09 o
   7   2   5        7.15        3.71      0.54 o
  -9   3   5       16.36       17.96      0.98 o
  -8   3   5       41.21       41.32      1.62 o
  -7   3   5       19.02       18.14      0.87 o
  -6   3   5        8.08        7.53      0.44 o
  -5   3   5        8.95        7.09      0.31 o
  -4   3   5       38.87       42.53      0.89 o
  -3   3   5       57.24       58.04      1.01 o
  -2   3   5       53.84       57.99      1.65 o
  -1   3   5       32.78       28.98      0.71 o
   0   3   5       12.06       12.30      0.40 o
   1   3   5       79.37       75.82      1.48 o
   2   3   5        3.98        3.56      0.32 o
   3   3   5        2.49        2.26      0.27 o
   4   3   5       15.11       15.14      0.72 o
   5   3   5        0.05        0.21      0.18 o
   6   3   5       30.63       30.11      2.39 o
   7   3   5       15.67       15.63      0.92 o
  -9   4   5        1.07        1.80      0.44 o
  -8   4   5        1.64        1.70      0.44 o
  -7   4   5       15.23       12.45      0.76 o
  -6   4   5       29.18       26.20      1.09 o
  -5   4   5        2.10        2.35      0.29 o
  -4   4   5       44.84       42.32      1.43 o
  -3   4   5        2.90        2.88      0.27 o
  -2   4   5      248.83      276.03      3.69 o
  -1   4   5        9.00        7.39      0.32 o
   0   4   5      493.40      528.21      7.82 o
   1   4   5       27.85       26.61      0.77 o
   2   4   5       19.35       20.28      0.81 o
   3   4   5       43.66       43.49      1.07 o
   4   4   5       53.01       56.28      1.33 o
   5   4   5       13.30       13.61      0.62 o
   6   4   5        2.44        2.40      0.46 o
  -9   5   5        0.01        0.31      0.33 o
  -8   5   5        2.96        3.32      0.54 o
  -7   5   5        5.85        4.67      0.54 o
  -6   5   5       46.79       41.85      1.42 o
  -5   5   5        4.82        4.44      0.36 o
  -4   5   5       49.25       46.16      1.42 o
  -3   5   5       28.51       30.72      0.83 o
  -2   5   5       15.54       15.40      0.56 o
  -1   5   5        0.09        0.27      0.13 o
   0   5   5       48.84       45.48      1.36 o
   1   5   5        0.23        0.46      0.18 o
   2   5   5       26.88       26.07      0.77 o
   3   5   5       76.68       75.53      1.62 o
   4   5   5       37.37       38.68      1.49 o
   5   5   5        5.67        7.30      0.53 o
   6   5   5        0.68        1.14      0.62 o
  -9   6   5       23.89       27.99      1.31 o
  -8   6   5        5.63        7.00      0.70 o
  -7   6   5       13.00       13.08      0.87 o
  -6   6   5        2.23        1.21      0.54 o
  -5   6   5        9.51        8.55      0.56 o
  -4   6   5        2.69        4.07      0.36 o
  -3   6   5       11.60       12.24      0.53 o
  -2   6   5       12.56       11.66      0.64 o
  -1   6   5        0.07        0.05      0.18 o
   0   6   5       51.88       50.18      1.53 o
   1   6   5        9.09        9.02      0.65 o
   2   6   5       39.56       39.15      1.42 o
   3   6   5        5.78        4.58      0.54 o
   4   6   5        3.55        3.67      0.62 o
   5   6   5        0.55        0.00      0.33 o
  -8   7   5       46.05       44.31      1.63 o
  -7   7   5        8.87        7.53      0.70 o
  -6   7   5       20.05       16.65      0.71 o
  -5   7   5      115.19      104.26      2.16 o
  -4   7   5        3.64        2.97      0.36 o
  -3   7   5       84.97       80.67      1.80 o
  -2   7   5       20.93       20.40      0.74 o
  -1   7   5        0.43        0.92      0.33 o
   0   7   5        0.51        0.77      0.33 o
   1   7   5        4.86        4.80      0.54 o
   2   7   5       13.92       11.80      0.76 o
   3   7   5        4.79        4.21      0.54 o
   4   7   5        3.71        3.72      0.54 o
  -8   8   5       17.53       16.45      1.23 o
  -7   8   5        1.79        2.14      0.44 o
  -6   8   5        9.32        6.32      0.53 o
  -5   8   5        1.08        0.92      0.27 o
  -4   8   5        6.76        6.85      0.53 o
  -3   8   5        5.77        6.02      0.50 o
  -2   8   5        4.84        4.74      0.41 o
  -1   8   5        0.26        0.31      0.33 o
   0   8   5        4.85        4.74      0.59 o
   1   8   5       10.64       11.41      0.87 o
   2   8   5       12.05       10.89      0.87 o
   3   8   5        0.41        1.39      0.44 o
  -7   9   5        1.70        2.66      0.54 o
  -6   9   5        0.54        0.70      0.35 o
  -5   9   5       11.98       11.27      0.65 o
  -4   9   5       12.33       12.96      0.73 o
  -3   9   5       93.77       99.05      3.03 o
  -2   9   5        7.00        7.53      1.70 o
  -1   9   5       15.86       14.33      0.87 o
   0   9   5        5.70        5.55      0.65 o
   1   9   5      110.42      115.06      3.05 o
  -4  10   5        8.75        9.31      0.89 o
  -3  10   5        4.82        5.10      0.65 o
  -2  10   5       42.14       36.07      1.53 o
   0 -10   6        1.76        1.34      0.77 o
   1 -10   6        2.66        3.27      0.54 o
   2 -10   6        0.12       -0.15      0.33 o
   3 -10   6        0.03        0.08      0.33 o
   4 -10   6        3.58        3.71      0.54 o
   5 -10   6        0.01        0.08      0.33 o
  -2  -9   6        0.91        1.53      0.29 o
  -1  -9   6        5.83        4.58      0.50 o
   0  -9   6        7.14        8.07      0.56 o
   1  -9   6        0.04       -0.02      0.22 o
   2  -9   6        2.31        2.16      0.77 o
   3  -9   6        2.21        2.51      0.54 o
   4  -9   6        4.60        5.55      0.65 o
   5  -9   6        3.85        4.13      0.59 o
   6  -9   6        3.80        3.48      0.54 o
  -4  -8   6        0.81        0.62      0.33 o
  -3  -8   6        8.41        8.66      0.70 o
  -2  -8   6        0.15        0.10      0.20 o
  -1  -8   6       95.38       95.75      2.07 o
   0  -8   6        0.04       -0.27      0.18 o
   1  -8   6      120.91      119.64      2.34 o
   2  -8   6      196.12      179.89      3.23 o
   3  -8   6       11.60       11.73      0.98 o
   4  -8   6      267.42      242.78      4.14 o
   5  -8   6        1.57        1.25      0.39 o
   6  -8   6        6.23        6.99      0.65 o
   7  -8   6        2.06        2.47      0.62 o
  -5  -7   6        1.59        2.49      0.62 o
  -4  -7   6        0.02       -0.15      0.26 o
  -3  -7   6        4.32        4.10      0.54 o
  -2  -7   6       59.27       61.33      1.48 o
  -1  -7   6       88.21       80.90      2.69 o
   0  -7   6       87.30       89.17      2.16 o
   1  -7   6       48.51       40.10      1.07 o
   2  -7   6        2.73        2.68      0.32 o
   3  -7   6       19.61       17.09      0.68 o
   4  -7   6        0.08        0.48      0.29 o
   5  -7   6       17.22       15.07      0.73 o
   6  -7   6        1.00        1.45      0.37 o
   7  -7   6        4.83        5.43      0.59 o
  -6  -6   6        1.05        1.80      0.44 o
  -5  -6   6       38.03       35.26      1.36 o
  -4  -6   6        0.12        0.34      0.26 o
  -3  -6   6       12.44       13.21      0.76 o
  -2  -6   6       72.98       76.44      2.01 o
  -1  -6   6      296.31      308.21      4.98 o
   0  -6   6      239.15      240.05      4.00 o
   1  -6   6       33.31       29.24      0.86 o
   2  -6   6       21.37       19.10      0.65 o
   3  -6   6        0.30       -0.05      0.27 o
   4  -6   6       20.58       20.16      0.74 o
   5  -6   6        3.63        2.85      0.36 o
   6  -6   6        0.33        0.39      0.33 o
   7  -6   6        4.19        4.67      0.54 o
   8  -6   6       32.81       41.00      2.16 o
  -6  -5   6        6.41        7.28      0.70 o
  -5  -5   6       42.92       37.62      1.42 o
  -4  -5   6      182.33      168.36      4.39 o
  -3  -5   6      124.68      120.05      2.28 o
  -2  -5   6       59.74       59.26      2.53 o
  -1  -5   6      295.62      306.54      4.89 o
   0  -5   6       47.10       45.27      1.35 o
   1  -5   6       21.06       20.55      0.70 o
   2  -5   6       39.73       39.51      0.98 o
   3  -5   6       14.48       11.11      0.47 o
   4  -5   6        8.92        7.95      0.43 o
   5  -5   6       38.42       37.83      3.16 o
   6  -5   6        0.44        0.12      0.26 o
   7  -5   6        8.62        8.58      0.92 o
   8  -5   6       60.26       65.35      2.77 o
  -7  -4   6        0.04        0.70      0.37 o
  -6  -4   6        0.58        1.17      0.92 o
  -5  -4   6       23.54       19.12      1.16 o
  -4  -4   6        1.53        0.55      0.31 o
  -3  -4   6        6.38        5.95      0.38 o
  -2  -4   6        9.99        7.97      0.41 o
  -1  -4   6        3.01        2.87      0.27 o
   0  -4   6      296.39      293.50      5.72 o
   1  -4   6       29.23       26.87      1.11 o
   2  -4   6      182.78      178.46      2.97 o
   3  -4   6        0.26        0.31      0.18 o
   4  -4   6        6.24        6.41      0.41 o
   5  -4   6       57.15       57.81      1.75 o
   6  -4   6        2.00        2.70      0.38 o
   7  -4   6        4.68        3.84      0.41 o
   8  -4   6       19.55       20.83      1.46 o
  -8  -3   6        1.07        1.70      0.44 o
  -7  -3   6       21.22       22.83      1.09 o
  -6  -3   6       54.51       49.47      1.93 o
  -5  -3   6       63.53       59.56      2.00 o
  -4  -3   6      186.62      188.17      3.98 o
  -3  -3   6        1.71        2.40      0.27 o
  -2  -3   6       83.49       89.70      2.04 o
  -1  -3   6       30.58       36.73      0.89 o
   0  -3   6       90.29       87.70      1.96 o
   1  -3   6      258.66      256.81      4.06 o
   2  -3   6        0.34        0.18      0.16 o
   3  -3   6       24.34       25.49      0.59 o
   4  -3   6       51.28       48.52      1.31 o
   5  -3   6      146.41      144.34      4.48 o
   6  -3   6       42.53       43.03      1.30 o
   7  -3   6       16.04       15.54      0.65 o
   8  -3   6        2.77        3.21      0.44 o
  -8  -2   6        4.30        4.14      0.59 o
  -7  -2   6      106.22      103.16      3.47 o
  -6  -2   6        1.47        1.47      0.33 o
  -5  -2   6       44.13       42.16      1.36 o
  -4  -2   6       60.47       60.49      1.27 o
  -3  -2   6       45.64       47.79      0.87 o
  -2  -2   6       20.11       17.51      0.47 o
  -1  -2   6      108.39      110.57      1.63 o
   0  -2   6      271.82      287.74      4.38 o
   1  -2   6       43.32       43.15      1.25 o
   2  -2   6        1.75        2.11      0.18 o
   3  -2   6       12.82       10.36      0.43 o
   4  -2   6        4.91        4.52      0.36 o
   5  -2   6       14.21       12.20      0.53 o
   6  -2   6        0.77        2.77      1.53 o
   7  -2   6        4.54        6.26      0.60 o
   8  -2   6       16.94       16.37      2.16 o
  -8  -1   6       23.27       23.33      0.86 o
  -7  -1   6       26.61       28.39      0.91 o
  -6  -1   6        9.93       10.49      0.73 o
  -5  -1   6       31.00       27.88      1.02 o
  -4  -1   6       64.82       67.50      1.15 o
  -3  -1   6        9.19        9.66      0.34 o
  -2  -1   6        7.66        7.50      0.28 o
  -1  -1   6       73.22       75.86      1.21 o
   0  -1   6      425.63      452.57      5.81 o
   1  -1   6       17.90       18.97      0.58 o
   2  -1   6       78.26       81.26      1.50 o
   3  -1   6        0.14        0.00      0.10 o
   4  -1   6       44.68       45.86      1.29 o
   5  -1   6       23.33       24.18      0.74 o
   6  -1   6       23.43       25.21      1.11 o
   7  -1   6        0.07        0.49      0.26 o
   8  -1   6       12.70       12.72      0.87 o
  -9   0   6        2.38        2.20      0.38 o
  -8   0   6        0.09        0.50      0.29 o
  -7   0   6       10.65        9.93      0.56 o
  -6   0   6        3.51        3.45      0.36 o
  -5   0   6        1.40        1.28      0.22 o
  -4   0   6       41.98       44.93      0.86 o
  -3   0   6       10.85       12.59      0.56 o
  -2   0   6     1058.09     1204.31     15.00 o
  -1   0   6      185.68      192.08      2.64 o
   0   0   6       64.46       74.87      1.87 o
   1   0   6        1.42        2.14      0.18 o
   2   0   6       30.23       28.84      0.77 o
   3   0   6        3.80        3.85      0.33 o
   4   0   6       62.38       58.06      1.70 o
   5   0   6       18.01       17.26      1.05 o
   6   0   6        2.64        2.98      0.36 o
   7   0   6       21.93       20.35      0.98 o
   8   0   6        0.39        1.23      0.44 o
  -9   1   6        4.82        6.52      0.63 o
  -8   1   6        1.36        0.82      0.31 o
  -7   1   6        2.02        2.20      0.37 o
  -6   1   6       71.27       70.09      1.54 o
  -5   1   6        3.44        3.03      0.32 o
  -4   1   6        1.18        1.53      0.20 o
  -3   1   6      326.42      319.26      4.24 o
  -2   1   6       97.88       92.83      1.46 o
  -1   1   6      773.15      761.78      9.61 o
   0   1   6        0.95        2.09      0.18 o
   1   1   6        7.61        8.67      0.43 o
   2   1   6       40.85       38.62      2.99 o
   3   1   6        0.24       -0.05      0.18 o
   4   1   6       19.59       16.70      0.62 o
   5   1   6       59.83       50.70      1.21 o
   6   1   6        4.53        3.27      0.38 o
   7   1   6       17.11       14.80      0.87 o
  -9   2   6        1.54        1.62      0.44 o
  -8   2   6        4.64        5.57      0.50 o
  -7   2   6      126.65      126.84      2.40 o
  -6   2   6       21.52       21.99      0.85 o
  -5   2   6      440.90      433.01      6.61 o
  -4   2   6       98.15       85.95      2.60 o
  -3   2   6      355.39      358.72      4.74 o
  -2   2   6      514.18      496.72      6.39 o
  -1   2   6       45.83       50.21      1.20 o
   0   2   6        3.54        3.48      0.31 o
   1   2   6       21.47       18.57      1.25 o
   2   2   6       25.99       23.55      0.88 o
   3   2   6      101.24       99.18      1.90 o
   4   2   6      211.57      209.05      3.50 o
   5   2   6       23.52       20.25      0.82 o
   6   2   6       60.53       55.24      1.61 o
   7   2   6       63.40       58.59      3.70 o
  -9   3   6        4.18        4.06      0.92 o
  -8   3   6        7.02        6.05      0.65 o
  -7   3   6      196.02      207.05      4.52 o
  -6   3   6        4.88        4.47      0.54 o
  -5   3   6      592.03      602.65      9.01 o
  -4   3   6        9.81        9.94      0.35 o
  -3   3   6        3.09        3.13      0.23 o
  -2   3   6      196.02      198.81      2.79 o
  -1   3   6       27.33       29.33      0.65 o
   0   3   6       19.72       18.72      1.15 o
   1   3   6        2.62        2.81      0.27 o
   2   3   6       22.82       20.08      0.81 o
   3   3   6       39.36       34.54      0.92 o
   4   3   6        5.89        7.16      0.50 o
   5   3   6        0.21        0.62      0.22 o
   6   3   6        0.57        0.55      0.46 o
  -9   4   6        2.25        2.67      0.48 o
  -8   4   6        3.87        4.06      0.54 o
  -7   4   6        1.02        1.54      0.37 o
  -6   4   6       48.47       51.50      1.63 o
  -5   4   6        0.09       -0.21      0.19 o
  -4   4   6       28.29       29.09      1.03 o
  -3   4   6        8.93        8.90      0.99 o
  -2   4   6       20.60       19.45      0.62 o
  -1   4   6       14.78       15.48      0.60 o
   0   4   6       36.78       40.30      0.95 o
   1   4   6        1.63        1.68      0.29 o
   2   4   6      220.94      220.14      3.67 o
   3   4   6      169.22      171.08      2.99 o
   4   4   6        1.56        1.55      0.27 o
   5   4   6       12.83       11.48      0.62 o
   6   4   6        0.30        0.23      0.33 o
  -9   5   6        0.81        1.78      0.44 o
  -8   5   6       11.16       12.47      0.81 o
  -7   5   6        7.88        7.97      0.70 o
  -6   5   6        7.80        7.12      0.65 o
  -5   5   6        1.20        1.77      0.29 o
  -4   5   6        6.97        5.36      0.38 o
  -3   5   6        0.28        0.62      0.18 o
  -2   5   6       24.94       23.05      0.93 o
  -1   5   6      170.04      174.16      3.71 o
   0   5   6       12.08       12.12      0.65 o
   1   5   6       99.78       97.67      2.93 o
   2   5   6       37.53       40.99      1.09 o
   3   5   6        4.06        4.55      0.45 o
   4   5   6      156.95      149.06      2.82 o
   5   5   6        5.12        4.28      0.44 o
  -8   6   6        2.94        4.01      0.54 o
  -7   6   6        8.30        7.48      0.65 o
  -6   6   6      130.84      125.45      3.05 o
  -5   6   6        7.28        6.85      0.47 o
  -4   6   6       90.91       80.01      1.72 o
  -3   6   6        8.82        8.70      0.56 o
  -2   6   6       18.25       16.84      0.61 o
  -1   6   6        8.41        8.32      1.31 o
   0   6   6       13.33       12.72      0.92 o
   1   6   6        1.33        1.68      0.62 o
   2   6   6       13.63       13.35      0.92 o
   3   6   6        0.09        0.12      0.26 o
   4   6   6        0.31        0.54      0.39 o
  -8   7   6        1.24        1.70      0.44 o
  -7   7   6        7.58        6.69      0.70 o
  -6   7   6       32.62       28.82      1.20 o
  -5   7   6        0.62        0.24      0.23 o
  -4   7   6       23.04       20.95      0.77 o
  -3   7   6       53.30       51.64      1.30 o
  -2   7   6       13.60       15.10      0.87 o
  -1   7   6       21.46       22.04      0.98 o
   0   7   6        0.58        0.43      0.26 o
   1   7   6        8.26        8.17      0.65 o
   2   7   6        4.60        4.74      0.59 o
   3   7   6        4.25        4.06      0.59 o
  -7   8   6        1.40        0.85      0.33 o
  -6   8   6        9.64        6.55      0.65 o
  -5   8   6        1.69        1.26      0.61 o
  -4   8   6       10.18        8.90      0.59 o
  -3   8   6        0.01        0.25      0.31 o
  -2   8   6        0.74        0.54      0.33 o
  -1   8   6        0.11        0.23      0.33 o
   0   8   6        0.07        0.06      0.26 o
   1   8   6        3.39        3.62      0.54 o
   2   8   6        4.63        6.39      0.70 o
  -5   9   6        0.33        0.48      0.30 o
  -4   9   6        0.26        0.46      0.27 o
  -3   9   6        7.44        7.40      0.76 o
  -2   9   6        0.31        1.00      0.44 o
  -1   9   6        6.96        9.75      0.87 o
   0   9   6        6.34        8.68      0.81 o
   1 -10   7        1.13        2.52      0.54 o
   2 -10   7        7.29        9.37      0.92 o
   3 -10   7        1.61        2.05      0.54 o
  -2  -9   7        2.94        5.86      0.92 o
  -1  -9   7        0.01        0.66      0.29 o
   0  -9   7        1.60        2.71      0.41 o
   1  -9   7        0.60        0.84      0.29 o
   2  -9   7       48.29       47.27      1.30 o
   3  -9   7        7.02        8.30      1.23 o
   4  -9   7        5.21        9.20      0.76 o
   5  -9   7        2.10        3.30      0.59 o
  -3  -8   7        5.19        6.83      0.70 o
  -2  -8   7        3.62        4.16      0.54 o
  -1  -8   7       14.14       13.40      0.68 o
   0  -8   7        3.56        3.30      0.41 o
   1  -8   7       11.63       12.80      0.69 o
   2  -8   7       12.66       12.73      0.65 o
   3  -8   7        2.90        3.16      0.45 o
   4  -8   7       14.32       14.13      0.68 o
   5  -8   7        0.06        0.35      0.22 o
   6  -8   7       10.71       11.40      1.23 o
  -4  -7   7        4.31        4.60      0.59 o
  -3  -7   7        0.01        0.31      0.33 o
  -2  -7   7       10.39        9.56      0.58 o
  -1  -7   7       89.58       82.12      1.81 o
   0  -7   7       47.22       47.37      1.33 o
   1  -7   7       34.10       31.37      0.98 o
   2  -7   7       71.90       65.17      1.48 o
   3  -7   7       42.89       39.15      1.10 o
   4  -7   7       41.95       38.63      1.10 o
   5  -7   7       11.05       13.37      0.81 o
   6  -7   7        1.12        1.59      0.37 o
   7  -7   7        1.62        2.82      1.00 o
  -5  -6   7        0.33        0.95      0.39 o
  -4  -6   7        1.38        1.49      0.46 o
  -3  -6   7        3.39        2.85      0.44 o
  -2  -6   7        3.18        3.37      0.36 o
  -1  -6   7       82.04       78.48      1.72 o
   0  -6   7       23.34       23.81      1.04 o
   1  -6   7      447.91      448.59      7.03 o
   2  -6   7       64.49       62.06      1.42 o
   3  -6   7       16.83       16.29      0.65 o
   4  -6   7       20.08       20.61      0.74 o
   5  -6   7        2.13        2.77      0.62 o
   6  -6   7        5.77        8.04      0.65 o
   7  -6   7        0.91        1.31      0.54 o
  -6  -5   7        0.34        0.77      0.44 o
  -5  -5   7       14.45       15.18      0.87 o
  -4  -5   7       64.96       60.73      1.85 o
  -3  -5   7       37.85       32.81      1.48 o
  -2  -5   7      361.22      367.30      5.84 o
  -1  -5   7      213.68      199.92      4.55 o
   0  -5   7      293.49      290.95      4.71 o
   1  -5   7       84.45       81.76      1.87 o
   2  -5   7        5.14        5.23      0.41 o
   3  -5   7        2.95        3.15      0.36 o
   4  -5   7       58.09       56.24      1.93 o
   5  -5   7       20.05       19.43      0.92 o
   6  -5   7       12.28       11.94      0.76 o
   7  -5   7        0.16        0.46      0.39 o
   8  -5   7        0.13        0.92      0.46 o
  -7  -4   7        1.98        2.35      0.54 o
  -6  -4   7        2.18        3.47      0.54 o
  -5  -4   7        8.05        6.56      0.65 o
  -4  -4   7        8.83        7.34      0.65 o
  -3  -4   7        9.13        8.79      0.50 o
  -2  -4   7      150.53      146.98      2.81 o
  -1  -4   7        2.31        2.89      0.32 o
   0  -4   7        5.85        5.66      0.38 o
   1  -4   7      272.04      282.52      4.54 o
   2  -4   7        0.01        0.31      0.36 o
   3  -4   7       10.20       10.48      0.50 o
   4  -4   7        0.08        0.34      0.26 o
   5  -4   7      150.47      146.54      3.38 o
   6  -4   7        0.38        0.46      0.33 o
   7  -4   7        1.74        1.86      0.44 o
   8  -4   7       22.97       25.28      1.70 o
  -7  -3   7       28.82       25.74      1.46 o
  -6  -3   7        0.15        0.03      0.26 o
  -5  -3   7       10.25        8.42      0.65 o
  -4  -3   7        5.94        5.31      0.62 o
  -3  -3   7        0.27        0.31      0.18 o
  -2  -3   7       40.04       38.67      1.24 o
  -1  -3   7        0.01       -0.10      0.18 o
   0  -3   7       23.55       27.01      0.77 o
   1  -3   7      125.90      126.35      2.25 o
   2  -3   7       43.49       46.44      1.15 o
   3  -3   7       83.41       84.52      2.12 o
   4  -3   7       96.11       94.90      3.39 o
   5  -3   7      235.07      234.67      6.73 o
   6  -3   7       37.00       36.72      1.04 o
   7  -3   7       33.24       33.25      1.01 o
   8  -3   7        0.13        0.39      0.54 o
  -8  -2   7       41.10       44.74      1.69 o
  -7  -2   7        1.31        2.67      0.48 o
  -6  -2   7       22.14       21.67      2.39 o
  -5  -2   7       12.31       12.87      0.76 o
  -4  -2   7        0.51        1.65      0.33 o
  -3  -2   7       38.24       36.69      1.34 o
  -2  -2   7       28.56       24.11      0.71 o
  -1  -2   7       60.56       57.88      1.25 o
   0  -2   7       13.88       12.79      0.58 o
   1  -2   7       10.00        9.10      0.34 o
   2  -2   7        0.17        0.04      0.13 o
   3  -2   7        2.09        2.43      0.29 o
   4  -2   7       13.66       12.82      0.62 o
   5  -2   7        0.01       -0.21      0.19 o
   6  -2   7        0.81        1.46      0.27 o
   7  -2   7        6.92        7.38      0.69 o
   8  -2   7        0.38        1.23      0.44 o
  -8  -1   7       21.24       21.59      1.09 o
  -7  -1   7        0.02        0.15      0.33 o
  -6  -1   7        1.90        2.39      0.44 o
  -5  -1   7      109.66       96.19      2.40 o
  -4  -1   7      115.70      104.08      1.92 o
  -3  -1   7       21.64       17.63      0.50 o
  -2  -1   7       21.41       19.12      0.52 o
  -1  -1   7       34.07       31.71      0.67 o
   0  -1   7        0.76        2.07      0.77 o
   1  -1   7        3.20        4.33      0.26 o
   2  -1   7       25.99       24.15      0.70 o
   3  -1   7       11.26       11.72      0.50 o
   4  -1   7        0.01        0.00      0.18 o
   5  -1   7       12.68       12.17      0.58 o
   6  -1   7        0.02        0.15      0.20 o
   7  -1   7        4.51        5.02      0.54 o
  -8   0   7       22.59       23.05      0.96 o
  -7   0   7       33.78       34.96      1.04 o
  -6   0   7       16.63       16.72      0.68 o
  -5   0   7      148.85      147.14      2.63 o
  -4   0   7        8.10        7.81      0.34 o
  -3   0   7        0.15        0.70      0.18 o
  -2   0   7       17.95       18.90      0.65 o
  -1   0   7        7.30        9.52      0.42 o
   0   0   7      484.27      501.84      9.68 o
   1   0   7       25.74       28.46      2.08 o
   2   0   7      148.78      152.13      2.58 o
   3   0   7        4.32        4.11      0.36 o
   4   0   7        2.86        3.54      0.51 o
   5   0   7        3.65        4.27      0.43 o
   6   0   7       43.25       39.12      1.10 o
   7   0   7        1.82        1.31      0.54 o
  -8   1   7        2.45        2.93      0.36 o
  -7   1   7        6.08        7.00      0.50 o
  -6   1   7       67.50       66.21      1.51 o
  -5   1   7      115.68      113.28      2.25 o
  -4   1   7        6.80        7.96      0.36 o
  -3   1   7      320.46      328.95      4.41 o
  -2   1   7       61.10       58.83      1.16 o
  -1   1   7      178.69      190.50      2.68 o
   0   1   7       84.07       85.39      1.63 o
   1   1   7       42.84       45.41      1.68 o
   2   1   7      184.23      186.91      3.87 o
   3   1   7       17.61       18.36      0.68 o
   4   1   7        1.89        2.55      0.29 o
   5   1   7        0.47        0.64      0.22 o
   6   1   7       10.55       10.88      0.61 o
   7   1   7       23.90       20.26      1.03 o
  -8   2   7       14.47       15.21      0.87 o
  -7   2   7        9.78        9.07      0.65 o
  -6   2   7       72.63       69.59      1.54 o
  -5   2   7      305.14      309.34      6.10 o
  -4   2   7       40.28       43.53      0.88 o
  -3   2   7        1.16        1.88      0.30 o
  -2   2   7        5.73        5.18      0.37 o
  -1   2   7        0.00       -0.15      0.10 o
   0   2   7        1.27        1.86      0.27 o
   1   2   7      100.49       96.19      3.35 o
   2   2   7       42.50       41.63      1.12 o
   3   2   7       26.84       26.11      0.80 o
   4   2   7        6.92        6.24      0.47 o
   5   2   7       17.45       15.31      0.68 o
   6   2   7       57.68       50.67      1.81 o
  -8   3   7       13.06       14.09      0.92 o
  -7   3   7        5.27        7.58      0.65 o
  -6   3   7      134.57      133.12      6.01 o
  -5   3   7       46.11       45.02      1.42 o
  -4   3   7       35.21       29.21      0.76 o
  -3   3   7      192.92      183.86      2.66 o
  -2   3   7       39.95       35.74      0.83 o
  -1   3   7       11.36       11.76      0.50 o
   0   3   7        0.12        0.41      0.18 o
   1   3   7       41.02       39.84      1.80 o
   2   3   7        3.46        3.36      0.36 o
   3   3   7       15.83       16.35      0.65 o
   4   3   7        8.08        9.15      0.53 o
   5   3   7        0.77        0.62      0.27 o
   6   3   7       17.14       16.78      1.00 o
  -8   4   7        0.04        0.03      0.62 o
  -7   4   7        7.50        8.89      0.92 o
  -6   4   7        0.03       -0.08      0.23 o
  -5   4   7       26.64       24.27      0.93 o
  -4   4   7       15.50       14.88      0.59 o
  -3   4   7       22.11       18.87      0.96 o
  -2   4   7        0.37        0.64      0.20 o
  -1   4   7        2.07        1.08      0.33 o
   0   4   7        2.39        1.93      0.27 o
   1   4   7        3.81        3.55      0.36 o
   2   4   7       13.21       11.74      0.65 o
   3   4   7       26.83       26.11      0.89 o
   4   4   7       46.08       42.90      1.21 o
   5   4   7        1.04        2.03      0.36 o
  -8   5   7       13.04       17.63      1.62 o
  -7   5   7        5.26        4.93      0.59 o
  -6   5   7        1.73        1.19      0.37 o
  -5   5   7        9.87       10.35      0.56 o
  -4   5   7        0.61        0.48      0.20 o
  -3   5   7        1.49        1.37      0.22 o
  -2   5   7       17.28       18.23      0.92 o
  -1   5   7       32.10       33.84      1.20 o
   0   5   7       19.45       17.14      0.87 o
   1   5   7       41.10       37.43      1.46 o
   2   5   7        0.46        0.59      0.26 o
   3   5   7        4.35        5.26      0.65 o
   4   5   7        6.54        6.64      0.53 o
  -8   6   7        4.27        6.38      0.85 o
  -7   6   7        0.24        0.31      0.33 o
  -6   6   7       18.01       17.70      0.92 o
  -5   6   7       41.35       39.15      1.15 o
  -4   6   7       11.46       11.43      0.56 o
  -3   6   7       43.55       44.35      1.18 o
  -2   6   7        2.02        1.59      0.37 o
  -1   6   7       64.20       64.00      2.70 o
   0   6   7        3.52        3.35      0.48 o
   1   6   7        1.31        1.08      0.54 o
   2   6   7        7.76        9.86      0.85 o
   3   6   7        9.12        6.47      0.69 o
  -7   7   7        7.11       10.59      0.81 o
  -6   7   7        4.62        3.65      0.62 o
  -5   7   7        3.28        2.26      0.33 o
  -4   7   7       11.28       11.37      0.61 o
  -3   7   7        8.13        7.66      0.70 o
  -2   7   7        0.83        1.35      0.37 o
  -1   7   7       15.12       14.51      1.31 o
   0   7   7        2.63        2.82      0.48 o
   1   7   7        0.00        0.03      0.26 o
   2   7   7        0.44        0.46      0.33 o
  -6   8   7        6.48        7.29      0.70 o
  -5   8   7        0.31        0.48      0.22 o
  -4   8   7       27.17       23.57      1.14 o
  -3   8   7        1.04        1.17      0.37 o
  -2   8   7       20.90       20.13      1.09 o
  -1   8   7        2.18        2.45      0.48 o
   0   8   7        0.16        0.62      0.33 o
  -3   9   7        0.40        0.46      0.54 o
   0  -9   8        0.12        0.68      0.32 o
   1  -9   8        0.00        0.49      0.29 o
   2  -9   8        0.21        0.64      0.29 o
   3  -9   8        0.09        0.27      0.37 o
   4  -9   8        0.81        0.92      0.44 o
  -2  -8   8        3.79        3.30      0.54 o
  -1  -8   8       23.60       24.23      0.89 o
   0  -8   8        0.00        0.10      0.27 o
   1  -8   8        0.18        0.74      0.29 o
   2  -8   8        0.00        0.49      0.29 o
   3  -8   8       21.90       18.87      0.77 o
   4  -8   8        8.61       10.46      0.65 o
   5  -8   8        3.59        3.84      0.62 o
  -4  -7   8        0.32        0.97      0.37 o
  -3  -7   8        0.63        0.77      0.33 o
  -2  -7   8       22.51       24.00      0.86 o
  -1  -7   8       11.48       12.53      0.81 o
   0  -7   8       54.60       54.25      1.42 o
   1  -7   8       24.84       26.41      0.89 o
   2  -7   8        2.06        1.79      0.36 o
   3  -7   8      137.69      130.17      2.55 o
   4  -7   8        2.91        2.08      0.44 o
   5  -7   8       75.62       74.24      2.16 o
   6  -7   8        1.16        0.69      0.69 o
  -5  -6   8        3.93        4.91      0.65 o
  -4  -6   8       12.83       15.48      0.92 o
  -3  -6   8       31.09       26.16      1.14 o
  -2  -6   8        0.03        0.41      0.27 o
  -1  -6   8      178.45      177.28      3.23 o
   0  -6   8        2.75        2.85      0.36 o
   1  -6   8        2.87        2.63      0.36 o
   2  -6   8       30.23       32.11      0.98 o
   3  -6   8       33.96       31.63      0.95 o
   4  -6   8       15.06       13.98      1.23 o
   5  -6   8       14.93       16.11      0.87 o
   6  -6   8        2.96        3.88      0.54 o
   7  -6   8        0.04        0.62      0.33 o
  -5  -5   8        2.68        3.02      0.54 o
  -4  -5   8       17.12       17.69      0.98 o
  -3  -5   8       15.93       14.26      0.81 o
  -2  -5   8       90.94       87.92      2.34 o
  -1  -5   8        5.38        4.74      0.41 o
   0  -5   8      220.58      229.01      3.88 o
   1  -5   8       31.68       30.20      0.92 o
   2  -5   8       22.53       20.15      0.74 o
   3  -5   8       11.60       11.97      0.76 o
   4  -5   8        2.59        2.63      0.44 o
   5  -5   8       41.52       44.79      1.53 o
   6  -5   8        4.48        5.63      0.65 o
   7  -5   8        0.01        0.08      0.39 o
  -6  -4   8        2.05        2.50      0.44 o
  -5  -4   8        0.95        0.96      0.62 o
  -4  -4   8       16.22       11.47      0.81 o
  -3  -4   8       30.06       22.55      0.77 o
  -2  -4   8       93.17       92.60      1.90 o
  -1  -4   8       14.45       13.94      0.62 o
   0  -4   8      160.38      162.46      2.88 o
   1  -4   8        7.53        6.94      0.44 o
   2  -4   8       82.93       92.32      1.86 o
   3  -4   8       71.91       72.77      1.96 o
   4  -4   8       66.70       69.02      1.96 o
   5  -4   8       27.20       26.38      1.62 o
   6  -4   8       15.96       14.80      0.87 o
   7  -4   8        1.78        2.99      1.00 o
  -7  -3   8        2.61        2.72      0.69 o
  -6  -3   8        0.07        0.23      0.33 o
  -5  -3   8       43.03       40.80      1.42 o
  -4  -3   8       15.49       12.56      0.76 o
  -3  -3   8       56.51       49.18      2.69 o
  -2  -3   8       26.59       25.22      0.99 o
  -1  -3   8        0.95        1.12      0.26 o
   0  -3   8       12.72       13.29      0.59 o
   1  -3   8      133.31      131.39      2.37 o
   2  -3   8        3.98        4.05      0.48 o
   3  -3   8        8.19        8.52      1.00 o
   4  -3   8        4.89        5.88      0.59 o
   5  -3   8       23.22       25.84      1.09 o
   6  -3   8        0.23       -0.06      0.69 o
   7  -3   8       19.50       21.11      1.03 o
  -7  -2   8        1.21        0.69      0.33 o
  -6  -2   8        0.17        0.69      0.33 o
  -5  -2   8      131.67      115.85      2.83 o
  -4  -2   8        0.76        0.31      0.22 o
  -3  -2   8       48.80       49.34      1.18 o
  -2  -2   8       14.32       13.31      0.57 o
  -1  -2   8       11.84       13.82      0.53 o
   0  -2   8       11.10        9.45      0.50 o
   1  -2   8       92.10       90.43      2.18 o
   2  -2   8       94.69       96.04      2.40 o
   3  -2   8        9.04        8.79      0.65 o
   4  -2   8       22.83       22.74      0.98 o
   5  -2   8        2.22        2.25      0.36 o
   6  -2   8       15.15       15.27      0.68 o
   7  -2   8        3.19        3.85      0.44 o
  -7  -1   8       28.74       28.98      1.20 o
  -6  -1   8        5.00        3.78      0.54 o
  -5  -1   8       16.17       15.72      0.81 o
  -4  -1   8       92.53       89.05      7.55 o
  -3  -1   8       18.70       15.32      0.56 o
  -2  -1   8        0.30        0.31      0.20 o
  -1  -1   8        7.75        8.39      0.41 o
   0  -1   8       58.18       55.71      1.04 o
   1  -1   8       41.49       44.36      1.06 o
   2  -1   8        0.15       -0.12      0.13 o
   3  -1   8        1.05        1.34      0.27 o
   4  -1   8        0.10        0.05      0.18 o
   5  -1   8        0.00        0.02      0.29 o
   6  -1   8        0.04        0.12      0.20 o
   7  -1   8        0.74        0.95      0.29 o
  -8   0   8        0.65        1.23      0.46 o
  -7   0   8        3.46        4.90      0.59 o
  -6   0   8        7.41        8.89      0.65 o
  -5   0   8       13.64       13.85      0.59 o
  -4   0   8       36.15       35.42      0.95 o
  -3   0   8       31.89       34.33      0.77 o
  -2   0   8       13.16       11.75      0.42 o
  -1   0   8        0.43        0.66      0.16 o
   0   0   8      104.84      110.52      3.02 o
   1   0   8       79.80       79.47      1.60 o
   2   0   8       77.91       78.42      1.66 o
   3   0   8        7.46        8.35      0.50 o
   4   0   8       26.36       24.72      0.89 o
   5   0   8        2.47        2.78      0.36 o
   6   0   8        3.02        3.53      0.41 o
  -8   1   8        9.41       13.68      0.71 o
  -7   1   8        4.07        4.48      0.44 o
  -6   1   8        1.22        2.36      0.36 o
  -5   1   8        0.48        0.29      0.20 o
  -4   1   8      113.13      115.84      1.85 o
  -3   1   8       65.93       65.17      2.38 o
  -2   1   8       92.26       90.89      1.52 o
  -1   1   8      164.93      162.90      2.79 o
   0   1   8       26.57       23.10      0.91 o
   1   1   8        9.93       10.18      0.50 o
   2   1   8        7.24        6.79      0.44 o
   3   1   8        1.41        1.57      0.27 o
   4   1   8        3.90        3.42      0.36 o
   5   1   8       12.01       11.80      0.75 o
   6   1   8       11.61       12.39      0.70 o
  -8   2   8        0.95        1.87      0.69 o
  -7   2   8       13.80       13.82      1.39 o
  -6   2   8        1.19        1.51      0.29 o
  -5   2   8        0.08       -0.02      0.20 o
  -4   2   8       18.47       19.28      0.60 o
  -3   2   8      375.70      363.91      8.62 o
  -2   2   8      103.57      103.04      1.68 o
  -1   2   8      247.40      242.02      7.44 o
   0   2   8        2.13        2.06      0.27 o
   1   2   8        4.60        4.58      0.36 o
   2   2   8        7.18        6.17      0.44 o
   3   2   8        3.17        2.63      0.44 o
   4   2   8        6.85        6.69      0.50 o
   5   2   8        5.41        4.56      0.47 o
   6   2   8       19.84       16.53      0.77 o
  -8   3   8        0.78        0.46      0.69 o
  -7   3   8        0.21        0.39      0.33 o
  -6   3   8       83.67       78.76      2.18 o
  -5   3   8       56.19       55.82      1.69 o
  -4   3   8       74.14       79.31      1.66 o
  -3   3   8      449.01      469.24      7.27 o
  -2   3   8       10.97       12.02      0.53 o
  -1   3   8       90.51       94.32      1.84 o
   0   3   8        6.05        6.80      0.44 o
   1   3   8       12.44       13.42      0.59 o
   2   3   8        0.01       -0.05      0.18 o
   3   3   8        6.34        6.06      0.47 o
   4   3   8        0.11        0.04      0.23 o
   5   3   8       12.58       12.02      0.80 o
  -8   4   8        0.14       -0.23      0.33 o
  -7   4   8        5.15        6.09      0.65 o
  -6   4   8       51.05       53.96      1.74 o
  -5   4   8        5.44        4.94      0.54 o
  -4   4   8      116.37      124.52      2.44 o
  -3   4   8       28.54       28.40      0.86 o
  -2   4   8       16.35       17.60      0.87 o
  -1   4   8       60.24       59.84      1.74 o
   0   4   8        3.05        3.62      0.44 o
   1   4   8        1.29        1.39      0.27 o
   2   4   8       12.44       12.54      0.65 o
   3   4   8       18.18       17.21      0.81 o
   4   4   8        3.17        2.45      0.36 o
  -7   5   8        0.09        0.46      0.33 o
  -6   5   8       11.35       15.05      0.87 o
  -5   5   8        8.34        9.14      1.16 o
  -4   5   8        5.12        5.79      0.47 o
  -3   5   8        0.68        1.23      0.33 o
  -2   5   8        0.75        1.00      0.33 o
  -1   5   8        0.48        0.15      0.22 o
   0   5   8        1.41        1.16      0.33 o
   1   5   8       57.96       58.49      1.85 o
   2   5   8        0.04        0.49      0.26 o
   3   5   8      129.32      133.36      3.32 o
  -7   6   8        0.01       -0.08      0.54 o
  -6   6   8       12.57       14.09      0.92 o
  -5   6   8        0.92        1.05      0.29 o
  -4   6   8        3.51        4.37      0.85 o
  -3   6   8        3.91        3.79      0.48 o
  -2   6   8        1.24        1.19      0.37 o
  -1   6   8       12.99       12.25      0.81 o
   0   6   8       16.60       15.07      2.08 o
   1   6   8        0.50        0.39      0.39 o
   2   6   8        0.12        0.39      0.33 o
  -6   7   8        9.65       11.42      0.81 o
  -5   7   8       22.87       22.55      0.97 o
  -4   7   8        0.00        0.00      0.39 o
  -3   7   8       12.57       10.36      0.85 o
  -2   7   8        0.05        0.31      0.33 o
  -1   7   8       22.52       22.89      1.09 o
   0   7   8        0.18        0.39      0.33 o
   1   7   8        7.01        9.61      0.81 o
  -4   8   8        7.75        7.78      0.76 o
  -3   8   8        6.50        6.65      1.23 o
  -2   8   8       26.75       29.09      1.31 o
  -1  -8   9        0.00        0.21      0.27 o
   0  -8   9        1.53        2.78      0.41 o
   1  -8   9        8.41        9.23      0.62 o
   2  -8   9        0.37        0.15      0.27 o
   3  -8   9       31.90       33.95      1.22 o
   4  -8   9        5.88        5.72      0.65 o
  -3  -7   9        1.30        2.40      1.08 o
  -2  -7   9       42.20       47.23      1.33 o
  -1  -7   9        6.93        8.64      0.59 o
   0  -7   9       31.69       33.71      1.07 o
   1  -7   9       19.95       20.12      0.82 o
   2  -7   9        7.93        8.89      0.62 o
   3  -7   9        0.75        0.66      0.37 o
   4  -7   9        5.44        6.06      0.70 o
   5  -7   9       24.43       25.31      1.14 o
  -4  -6   9        2.62        2.52      0.48 o
  -3  -6   9        3.39        3.04      0.48 o
  -2  -6   9       21.25       20.21      0.80 o
  -1  -6   9        1.64        2.70      0.36 o
   0  -6   9       36.61       34.19      1.04 o
   1  -6   9        9.15        8.87      0.60 o
   2  -6   9       38.70       38.75      1.12 o
   3  -6   9       29.37       30.48      1.25 o
   4  -6   9        1.20        1.34      0.77 o
   5  -6   9        2.46        2.45      0.48 o
  -5  -5   9        1.26        1.19      0.37 o
  -4  -5   9        0.09        0.39      0.33 o
  -3  -5   9       19.27       19.69      0.98 o
  -2  -5   9        5.07        5.61      0.47 o
  -1  -5   9       36.58       34.81      2.11 o
   0  -5   9       54.46       52.57      1.33 o
   1  -5   9       27.63       25.49      2.31 o
   2  -5   9      211.08      212.19      4.57 o
   3  -5   9        0.18        0.15      0.33 o
   4  -5   9       26.23       27.57      2.39 o
   5  -5   9        0.02        0.08      0.33 o
   6  -5   9        1.88        3.76      0.54 o
  -5  -4   9        1.88        2.85      0.54 o
  -4  -4   9        5.61        5.43      0.59 o
  -3  -4   9       19.52       19.37      0.98 o
  -2  -4   9       54.15       43.82      1.91 o
  -1  -4   9       72.29       72.70      1.77 o
   0  -4   9      419.15      418.63      6.61 o
   1  -4   9       46.57       49.35      1.58 o
   2  -4   9       56.27       58.34      1.74 o
   3  -4   9       56.95       56.72      1.74 o
   4  -4   9        9.43       10.57      0.76 o
   5  -4   9       44.99       43.08      1.53 o
   6  -4   9        3.22        4.51      0.59 o
  -6  -3   9        0.13        0.62      0.33 o
  -5  -3   9       18.32       17.72      1.16 o
  -4  -3   9        4.85        4.25      0.54 o
  -3  -3   9       10.49        7.82      0.50 o
  -2  -3   9        9.17        9.73      0.56 o
  -1  -3   9       12.14       11.07      0.53 o
   0  -3   9       10.42       10.35      0.56 o
   1  -3   9       46.77       43.54      1.42 o
   2  -3   9        5.45        6.04      0.69 o
   3  -3   9       74.20       76.70      2.16 o
   4  -3   9       54.02       54.57      2.23 o
   5  -3   9       39.62       43.09      2.00 o
   6  -3   9        6.42        7.06      0.70 o
  -6  -2   9        0.02        0.62      0.46 o
  -5  -2   9        6.34       10.02      0.76 o
  -4  -2   9        0.01       -0.08      0.22 o
  -3  -2   9        1.75        0.89      0.43 o
  -2  -2   9        1.68        1.76      0.29 o
  -1  -2   9       18.72       18.83      0.76 o
   0  -2   9       22.80       21.27      1.31 o
   1  -2   9        0.05        0.00      0.22 o
   2  -2   9       13.60       10.47      0.85 o
   3  -2   9        1.40        2.02      0.44 o
   4  -2   9        1.26        1.87      0.77 o
   5  -2   9       15.89       16.66      0.92 o
   6  -2   9        9.16        8.36      0.70 o
  -7  -1   9        8.39        9.15      1.39 o
  -6  -1   9        1.60        0.62      0.62 o
  -5  -1   9        4.79        4.73      0.54 o
  -4  -1   9        0.26        0.54      0.33 o
  -3  -1   9       28.33       25.72      0.80 o
  -2  -1   9       12.26       11.62      0.53 o
  -1  -1   9        0.84        0.50      0.20 o
   0  -1   9       25.20       24.66      0.98 o
   1  -1   9        0.99        0.83      0.46 o
   2  -1   9        0.51        0.74      0.26 o
   3  -1   9        1.44        1.25      0.33 o
   4  -1   9        0.11        0.34      0.26 o
   5  -1   9        0.07       -0.10      0.20 o
   6  -1   9        5.23        7.34      0.56 o
  -7   0   9       10.65       13.22      1.23 o
  -6   0   9       21.61       20.59      0.98 o
  -5   0   9        0.93        1.25      0.33 o
  -4   0   9       80.99       77.75      2.31 o
  -3   0   9       42.62       40.51      1.04 o
  -2   0   9        8.44        8.65      0.47 o
  -1   0   9        1.24        1.02      0.62 o
   0   0   9       18.92       18.81      0.68 o
   1   0   9        0.40        0.51      0.23 o
   2   0   9       15.87       17.99      1.33 o
   3   0   9        4.01        3.40      0.36 o
   4   0   9       12.14       12.65      0.62 o
   5   0   9        8.59        9.47      0.56 o
   6   0   9        4.30        4.39      0.47 o
  -7   1   9        0.24        0.46      0.33 o
  -6   1   9        4.28        4.32      0.54 o
  -5   1   9        2.21        2.87      0.44 o
  -4   1   9       37.63       41.43      1.10 o
  -3   1   9        8.87        6.73      0.40 o
  -2   1   9        7.27        7.43      0.44 o
  -1   1   9       33.38       35.86      0.98 o
   0   1   9        0.95        1.51      0.41 o
   1   1   9      191.15      192.59      3.32 o
   2   1   9        0.22        0.35      0.23 o
   3   1   9       37.13       35.99      1.33 o
   4   1   9        6.00        4.29      0.44 o
   5   1   9        2.92        2.77      0.41 o
  -7   2   9        3.04        4.20      0.69 o
  -6   2   9        7.10        9.65      0.76 o
  -5   2   9       24.80       25.59      1.09 o
  -4   2   9      206.36      212.97      3.12 o
  -3   2   9        2.79        3.20      0.31 o
  -2   2   9       81.48       76.40      1.72 o
  -1   2   9        1.00        0.87      0.27 o
   0   2   9        0.52        0.48      0.29 o
   1   2   9       11.39        9.65      0.53 o
   2   2   9        0.08        0.15      0.22 o
   3   2   9        1.34        1.03      0.27 o
   4   2   9        0.09        0.22      0.46 o
   5   2   9        0.02        0.31      0.25 o
  -7   3   9       18.70       22.35      1.31 o
  -6   3   9        0.00        0.08      0.33 o
  -5   3   9       10.78       12.27      1.08 o
  -4   3   9      121.62      127.01      2.43 o
  -3   3   9       12.85       10.68      0.70 o
  -2   3   9       35.08       34.96      1.25 o
  -1   3   9       58.41       60.29      1.50 o
   0   3   9       33.13       33.46      1.16 o
   1   3   9       19.35       20.61      0.80 o
   2   3   9        7.28        7.18      0.53 o
   3   3   9        1.14        1.73      0.32 o
   4   3   9        0.60        0.77      0.27 o
  -7   4   9        0.19        0.23      0.33 o
  -6   4   9        0.58        1.74      0.39 o
  -5   4   9       20.55       20.04      0.98 o
  -4   4   9       49.04       42.18      1.62 o
  -3   4   9        3.84        4.16      0.54 o
  -2   4   9       86.23       84.84      2.29 o
  -1   4   9       30.85       35.07      1.31 o
   0   4   9        3.29        3.12      0.48 o
   1   4   9        1.52        2.96      0.85 o
   2   4   9        3.20        3.22      0.62 o
   3   4   9        9.45       10.17      1.20 o
  -6   5   9        8.11       10.82      0.81 o
  -5   5   9        7.30        9.82      0.74 o
  -4   5   9        5.40        5.24      0.92 o
  -3   5   9       12.15       11.36      0.81 o
  -2   5   9        0.34        0.69      0.39 o
  -1   5   9        4.50        4.97      0.59 o
   0   5   9        0.02        0.46      0.33 o
   1   5   9        0.70        1.00      0.33 o
   2   5   9       36.16       33.82      2.54 o
  -5   6   9        0.25        0.77      0.46 o
  -4   6   9        4.26        5.68      0.59 o
  -3   6   9        1.27        1.66      0.37 o
  -2   6   9        9.81        8.46      1.39 o
  -1   6   9        0.20        0.08      0.33 o
   0   6   9        0.01        0.15      0.33 o
   1   6   9        7.57       10.04      0.81 o
  -4   7   9        4.71        5.12      0.59 o
  -3   7   9        1.49        1.93      0.44 o
  -2   7   9       12.74       12.90      0.92 o
  -1  -7  10       25.57       22.26      0.89 o
   0  -7  10        0.11        0.45      0.33 o
   1  -7  10        1.51        1.45      0.37 o
   2  -7  10        8.50        7.78      0.77 o
   3  -7  10        2.64        3.05      0.54 o
  -2  -6  10       71.79       78.11      2.93 o
  -1  -6  10        6.02        7.64      0.56 o
   0  -6  10       10.04       10.44      0.65 o
   1  -6  10        7.32        7.63      0.76 o
   2  -6  10        0.65        0.42      0.37 o
   3  -6  10       13.53       15.49      0.98 o
   4  -6  10        5.90        6.30      0.70 o
  -4  -5  10        0.35        0.62      0.33 o
  -3  -5  10        0.01       -0.15      0.33 o
  -2  -5  10       32.60       28.39      0.98 o
  -1  -5  10        0.97        1.80      0.36 o
   0  -5  10       11.38       11.87      0.94 o
   1  -5  10        0.03       -0.37      0.26 o
   2  -5  10       21.25       21.60      1.09 o
   3  -5  10        0.02        0.48      0.37 o
   4  -5  10       14.96       14.75      0.92 o
   5  -5  10        1.33        1.16      0.44 o
  -4  -4  10        3.71        4.03      0.54 o
  -3  -4  10        8.59        9.43      1.00 o
  -2  -4  10       17.21       15.83      0.71 o
  -1  -4  10        7.78        5.81      0.50 o
   0  -4  10       35.45       33.37      1.31 o
   1  -4  10       25.54       24.81      1.09 o
   2  -4  10      129.15      131.72      3.27 o
   3  -4  10       23.41       22.35      1.31 o
   4  -4  10       35.56       39.15      1.53 o
   5  -4  10        0.68        0.95      0.39 o
  -5  -3  10        0.20        0.33      0.39 o
  -4  -3  10        2.92        2.96      0.77 o
  -3  -3  10        3.27        5.49      0.59 o
  -2  -3  10       13.13       12.19      0.61 o
  -1  -3  10       16.67       16.01      0.68 o
   0  -3  10       24.86       23.89      1.09 o
   1  -3  10       37.81       38.56      1.42 o
   2  -3  10       46.48       46.62      1.63 o
   3  -3  10       34.78       38.15      1.42 o
   4  -3  10      100.43       99.70      3.54 o
   5  -3  10       10.02        9.40      1.23 o
  -5  -2  10        0.86        0.77      0.33 o
  -4  -2  10       27.42       26.71      1.14 o
  -3  -2  10       20.90       18.70      0.74 o
  -2  -2  10       34.56       33.02      1.01 o
  -1  -2  10        0.76        1.50      0.37 o
   0  -2  10        4.49        4.82      0.54 o
   1  -2  10        0.36        0.62      1.08 o
   2  -2  10        2.74        2.56      0.44 o
   3  -2  10       54.18       57.80      1.85 o
   4  -2  10       10.93       12.22      0.87 o
   5  -2  10        9.87       10.87      0.87 o
  -6  -1  10        3.78        3.17      1.08 o
  -5  -1  10       32.12       26.65      1.14 o
  -4  -1  10       25.34       21.42      1.39 o
  -3  -1  10       23.93       22.41      0.80 o
  -2  -1  10        0.24        0.54      0.33 o
  -1  -1  10       21.53       19.19      1.23 o
   0  -1  10        1.06        0.69      0.33 o
   1  -1  10        0.05        0.28      0.54 o
   2  -1  10       14.56       14.85      0.92 o
   3  -1  10       12.18       14.49      0.87 o
   4  -1  10        0.50        0.77      0.54 o
   5  -1  10        0.07        0.00      0.33 o
  -6   0  10        0.24        0.23      0.33 o
  -5   0  10        0.11        0.15      0.33 o
  -4   0  10        9.66       11.69      0.70 o
  -3   0  10        1.99        2.01      0.32 o
  -2   0  10       26.47       26.68      1.09 o
  -1   0  10        6.63        7.15      0.59 o
   0   0  10        3.62        3.58      0.48 o
   1   0  10       10.75       10.26      0.76 o
   2   0  10        7.28        7.09      0.65 o
   3   0  10        5.14        4.86      0.54 o
   4   0  10        0.73        0.77      0.33 o
  -6   1  10        4.29        7.82      0.77 o
  -5   1  10        0.28        0.55      0.31 o
  -4   1  10        0.43        0.28      0.26 o
  -3   1  10        3.42        3.78      0.85 o
  -2   1  10       14.14       16.27      0.81 o
  -1   1  10        2.19        2.32      0.44 o
   0   1  10       27.82       28.21      0.89 o
   1   1  10       48.88       49.96      1.30 o
   2   1  10        0.56        0.85      0.29 o
   3   1  10       28.13       28.84      0.98 o
   4   1  10        6.09        6.67      0.56 o
  -6   2  10        6.65        7.09      0.92 o
  -5   2  10        1.82        2.47      0.62 o
  -4   2  10       11.87       11.42      0.70 o
  -3   2  10      106.52      108.72      5.70 o
  -2   2  10        2.71        3.45      0.38 o
  -1   2  10        0.06        0.53      0.22 o
   0   2  10        6.78        6.24      0.50 o
   1   2  10       33.43       30.78      0.95 o
   2   2  10        2.94        3.94      0.44 o
   3   2  10        1.22        1.63      0.31 o
  -6   3  10        1.80        4.06      0.59 o
  -5   3  10        1.98        1.56      0.46 o
  -4   3  10       49.92       44.17      1.47 o
  -3   3  10       11.18       11.02      1.70 o
  -2   3  10      145.08      154.26      3.60 o
  -1   3  10       14.20       15.50      0.81 o
   0   3  10       36.64       40.16      1.85 o
   1   3  10        8.35        9.46      0.59 o
   2   3  10        1.24        1.48      0.32 o
   3   3  10        0.00        0.04      0.39 o
  -5   4  10        0.04       -0.15      0.46 o
  -4   4  10       27.77       31.63      1.25 o
  -3   4  10        0.29        0.55      0.37 o
  -2   4  10      114.74      120.22      3.05 o
  -1   4  10        0.31        0.62      0.37 o
   0   4  10       22.45       23.81      1.09 o
   1   4  10       24.24       25.77      1.77 o
   2   4  10        4.59        4.94      0.65 o
  -5   5  10        0.48        1.70      0.62 o
  -4   5  10        0.47        0.39      0.33 o
  -3   5  10        6.49        6.62      0.69 o
  -2   5  10       20.64       16.98      0.98 o
  -1   5  10        4.33        5.32      0.65 o
   0   5  10        6.94        7.63      1.31 o
   0  -6  11        0.85        1.75      0.48 o
   1  -6  11        0.02        0.15      0.37 o
  -2  -5  11       13.87       15.73      0.74 o
  -1  -5  11        0.51        0.69      0.32 o
   0  -5  11        1.44        2.30      0.48 o
   1  -5  11        0.20        1.30      0.37 o
   2  -5  11        6.62        7.67      0.92 o
   3  -5  11        5.18        6.24      0.76 o
  -3  -4  11        4.21        5.48      0.65 o
  -2  -4  11       10.25       12.18      0.76 o
  -1  -4  11        0.38        0.81      0.37 o
   0  -4  11       15.07       15.19      0.87 o
   1  -4  11       12.40       12.28      0.87 o
   2  -4  11       87.15       85.93      2.51 o
   3  -4  11       27.48       30.00      1.31 o
  -4  -3  11        0.36        0.31      0.33 o
  -3  -3  11        0.34        0.69      0.33 o
  -2  -3  11        0.17        0.31      0.77 o
  -1  -3  11        9.75        7.90      0.70 o
   0  -3  11        0.46        0.35      0.77 o
   1  -3  11       59.85       57.17      1.93 o
   2  -3  11       17.46       16.73      0.98 o
   3  -3  11        3.73        4.55      0.65 o
  -4  -2  11        3.31        2.39      0.44 o
  -3  -2  11        7.05        7.38      0.70 o
  -2  -2  11       19.00       18.13      1.00 o
  -1  -2  11       48.68       50.12      1.63 o
   0  -2  11       21.07       21.04      0.98 o
   1  -2  11       27.47       26.31      1.70 o
   2  -2  11        0.28        0.39      0.33 o
   3  -2  11        1.25        1.39      0.46 o
   4  -2  11       44.59       47.36      1.74 o
  -5  -1  11        1.04        1.31      0.44 o
  -4  -1  11        5.92        8.67      0.70 o
  -3  -1  11        3.09        2.50      0.44 o
  -2  -1  11        0.21        0.31      0.39 o
  -1  -1  11       22.20       23.01      1.03 o
   0  -1  11        0.72        0.88      0.37 o
   1  -1  11        3.48        5.68      0.65 o
   2  -1  11        3.66        5.12      0.59 o
   3  -1  11        0.12        0.69      0.33 o
  -5   0  11        9.25       10.99      1.16 o
  -4   0  11       11.16       12.18      1.08 o
  -3   0  11        1.32        1.48      0.37 o
  -2   0  11       37.68       41.82      1.47 o
  -1   0  11        3.23        3.97      0.62 o
   0   0  11        1.72        3.85      0.54 o
   1   0  11        4.71        6.33      0.65 o
   2   0  11        1.14        1.77      0.69 o
   3   0  11        0.55        0.84      0.62 o
  -5   1  11        3.79        5.24      0.92 o
  -4   1  11        2.24        2.77      0.62 o
  -3   1  11        7.04        9.55      0.70 o
  -2   1  11       11.99       11.66      0.70 o
  -1   1  11       10.42        8.94      1.39 o
   0   1  11        0.39        0.69      0.33 o
   1   1  11        8.61        8.41      1.70 o
   2   1  11        1.26        1.39      0.44 o
   3   1  11        5.59        4.95      0.65 o
  -3   2  11        0.00        1.08      0.46 o
  -2   2  11        1.26        4.01      0.62 o
  -1   2  11        8.71        8.56      0.65 o
   0   2  11       23.99       25.57      0.89 o
   1   2  11        4.12        5.63      0.50 o
   2   2  11       21.25       21.95      0.89 o
  -4   3  11       41.52       42.38      2.16 o
  -3   3  11       61.77       67.66      2.01 o
  -2   3  11        2.29        3.04      0.48 o
  -1   3  11        0.75        1.37      0.37 o
   0   3  11        9.45       10.82      0.85 o
   1   3  11        0.81        1.62      0.44 o
  -3   4  11       26.40       26.93      1.54 o
  -2   4  11       10.89       12.74      0.87 o
  -1   4  11        3.19        4.31      1.23 o
  -1  -3  12        3.15        3.72      0.54 o
   0  -3  12        0.17       -0.23      0.33 o
   1  -3  12       20.66       22.66      1.20 o
  -2  -2  12        0.20        1.21      0.37 o
  -1  -2  12        6.22        6.40      0.65 o
   0  -2  12        0.48        1.08      0.44 o
   1  -2  12        1.88        2.59      0.48 o
  -2  -1  12        3.07        2.77      0.44 o
  -1  -1  12        7.55        7.72      0.85 o
   0  -1  12        0.09        0.92      0.44 o
   1  -1  12        0.14        0.92      0.37 o
  -2   0  12       14.52       13.54      0.81 o
  -1   0  12        1.80        2.75      0.48 o
   0   0  12       20.90       22.62      2.08 o
   1   0  12        1.15        1.54      0.44 o
  -2   1  12        0.14        0.92      0.37 o
  -1   1  12        6.46        7.91      0.70 o
   0   1  12        1.17        2.02      0.44 o
 
